# Supplementary material for: Bioenergetic shift and actin cytoskeleton remodelling as acute vascular adaptive mechanisms to angiotensin II in murine retina and ophthalmic artery
Source: Redox Biol. 2020 May 29;34:101597. doi: 10.1016/j.redox.2020.101597 (PMC7327981; doi:10.1016/j.redox.2020.101597)
Supplement: Multimedia component 1 [file mmc1.xlsx]

## Sheet: OA
Database	Protein ID	Protein names	Gene names	Fasta headers	Sequence coverage [%]	Unique + razor sequence coverage [%]	Unique sequence coverage [%]	Mol. weight [kDa]	Sequence length	Intensity OA_ANG_R1	Intensity OA_ANG_R2	Intensity OA_ANG_R3	Intensity OA_CTRL_R1	Intensity OA_CTRL_R2	Intensity OA_CTRL_R3	iBAQ	iBAQ OA_ANG_R1	iBAQ OA_ANG_R2	iBAQ OA_ANG_R3	iBAQ OA_CTRL_R1	iBAQ OA_CTRL_R2	iBAQ OA_CTRL_R3	LFQ intensity OA_ANG_R1	LFQ intensity OA_ANG_R2	LFQ intensity OA_ANG_R3	LFQ intensity OA_CTRL_R1	LFQ intensity OA_CTRL_R2	LFQ intensity OA_CTRL_R3
Mus musculus	P61922	4-aminobutyrate aminotransferase, mitochondrial	Abat	sp|P61922|GABT_MOUSE 4-aminobutyrate aminotransferase, mitochondrial OS=Mus musculus OX=10090 GN=Abat PE=1 SV=1	5.4	5.4	5.4	56.451	500	0	50528	212020	102970	120210	91415	19238	0	1684.3	7067.2	3432.4	4006.9	3047.2	0	0	218380	0	0	85055
Mus musculus	Q8VCR7	Alpha/beta hydrolase domain-containing protein 14B	Abhd14b	sp|Q8VCR7|ABHEB_MOUSE Protein ABHD14B OS=Mus musculus OX=10090 GN=Abhd14b PE=1 SV=1	10	10	10	22.45	210	217890	204720	205010	264270	327250	205470	129510	19808	18610	18637	24025	29750	18679	165180	155110	134190	470610	308230	191300
Mus musculus	Q8BWT1	3-ketoacyl-CoA thiolase, mitochondrial	Acaa2	sp|Q8BWT1|THIM_MOUSE 3-ketoacyl-CoA thiolase, mitochondrial OS=Mus musculus OX=10090 GN=Acaa2 PE=1 SV=3	33.8	33.8	33.8	41.829	397	2068100	5522800	3981300	5932100	6317400	4975500	1309000	94004	251030	180970	269640	287160	226160	2155800	6686100	5139000	4733700	5763000	4319500
Mus musculus	P51174	Long-chain specific acyl-CoA dehydrogenase, mitochondrial	Acadl	sp|P51174|ACADL_MOUSE Long-chain specific acyl-CoA dehydrogenase, mitochondrial OS=Mus musculus OX=10090 GN=Acadl PE=1 SV=2	8.4	8.4	8.4	47.907	430	1642400	4487200	4481000	1968800	1910900	2637900	856410	82120	224360	224050	98440	95543	131900	1381500	3792100	4045300	2916600	2476300	2516400
Mus musculus	P45952	Medium-chain specific acyl-CoA dehydrogenase, mitochondrial	Acadm	sp|P45952|ACADM_MOUSE Medium-chain specific acyl-CoA dehydrogenase, mitochondrial OS=Mus musculus OX=10090 GN=Acadm PE=1 SV=1	2.1	2.1	2.1	46.481	421	0	30239	33041	42878	55627	25331	9355.8	0	1512	1652.1	2143.9	2781.3	1266.5	0	0	0	0	0	25331
Mus musculus	Q8QZT1	Acetyl-CoA acetyltransferase, mitochondrial	Acat1	sp|Q8QZT1|THIL_MOUSE Acetyl-CoA acetyltransferase, mitochondrial OS=Mus musculus OX=10090 GN=Acat1 PE=1 SV=1	9.7	9.7	9.7	44.816	424	56976	383680	418110	324740	439620	313360	88022	2589.8	17440	19005	14761	19983	14244	0	395630	408430	279070	462010	334370
Mus musculus	Q91V92	ATP-citrate synthase	Acly	sp|Q91V92|ACLY_MOUSE ATP-citrate synthase OS=Mus musculus OX=10090 GN=Acly PE=1 SV=1	1.4	1.4	1.4	119.73	1091	0	144370	79154	53754	71736	85351	7239.5	0	2406.2	1319.2	895.89	1195.6	1422.5	0	0	0	0	0	85351
Mus musculus	Q99KI0	Aconitate hydratase, mitochondrial	Aco2	sp|Q99KI0|ACON_MOUSE Aconitate hydratase, mitochondrial OS=Mus musculus OX=10090 GN=Aco2 PE=1 SV=1	44.5	44.5	44.5	85.462	780	22064000	34333000	30052000	33664000	37556000	20501000	4688700	580620	903500	790830	885900	988310	539490	24400000	34811000	33343000	30478000	33715000	21421000
Mus musculus	Q9QYR9	Acyl-coenzyme A thioesterase 2, mitochondrial	Acot2	sp|Q9QYR9|ACOT2_MOUSE Acyl-coenzyme A thioesterase 2, mitochondrial OS=Mus musculus OX=10090 GN=Acot2 PE=1 SV=2;sp|O55137|ACOT1_MOUSE Acyl-coenzyme A thioesterase 1 OS=Mus musculus OX=10090 GN=Acot1 PE=1 SV=1	17.2	17.2	17.2	49.656	453	282620	704520	492300	859310	1256700	799100	183110	11776	29355	20513	35805	52364	33296	0	853170	540510	906950	1005900	805430
Mus musculus	P68134	Actin, alpha skeletal muscle	Acta1	sp|P68134|ACTS_MOUSE Actin, alpha skeletal muscle OS=Mus musculus OX=10090 GN=Acta1 PE=1 SV=1	71.6	5.6	5.6	42.051	377	1512100	11569000	4306500	3254600	1757000	34969	1121700	75605	578470	215320	162730	87850	1748.5	0	0	2970300	0	0	0
Mus musculus	P62737	Actin, aortic smooth muscle	Acta2	sp|P62737|ACTA_MOUSE Actin, aortic smooth muscle OS=Mus musculus OX=10090 GN=Acta2 PE=1 SV=1;sp|P63268|ACTH_MOUSE Actin, gamma-enteric smooth muscle OS=Mus musculus OX=10090 GN=Actg2 PE=1 SV=1	71.6	2.9	2.9	42.009	377	4261300	16629000	14059000	12197000	12404000	12229000	3589000	213060	831450	702970	609850	620210	611460	4215800	15163000	14385000	12694000	12015000	13307000
Mus musculus	P60710	Actin, cytoplasmic 1	Actb	sp|P60710|ACTB_MOUSE Actin, cytoplasmic 1 OS=Mus musculus OX=10090 GN=Actb PE=1 SV=1	64.8	37.1	4.5	41.736	375	21061000	76943000	83632000	85232000	93432000	59773000	21004000	1053100	3847200	4181600	4261600	4671600	2988600	20279000	86932000	75787000	79488000	86112000	68867000
Mus musculus	Q8BFZ3	Beta-actin-like protein 2	Actbl2	sp|Q8BFZ3|ACTBL_MOUSE Beta-actin-like protein 2 OS=Mus musculus OX=10090 GN=Actbl2 PE=1 SV=1	27.9	4.8	4.8	42.004	376	6459900	0	26604000	21634000	0	1305700	2666800	307620	0	1266900	1030200	0	62176	0	0	0	0	0	1305700
Mus musculus	P68033	Actin, alpha cardiac muscle 1	Actc1	sp|P68033|ACTC_MOUSE Actin, alpha cardiac muscle 1 OS=Mus musculus OX=10090 GN=Actc1 PE=1 SV=1	71.6	71.6	0	42.019	377	779420000	1835300000	1808700000	1062800000	1111500000	702210000	364990000	38971000	91764000	90433000	53138000	55573000	35111000	716220000	1970200000	1707400000	909390000	1081500000	740270000
Mus musculus	P63260	Actin, cytoplasmic 2	Actg1	sp|P63260|ACTG_MOUSE Actin, cytoplasmic 2 OS=Mus musculus OX=10090 GN=Actg1 PE=1 SV=1	64.8	4.5	4.5	41.792	375	39742	555150	463010	371130	299030	422960	107550	1987.1	27757	23151	18557	14952	21148	0	0	0	0	0	328310
Mus musculus	Q7TPR4	Alpha-actinin-1	Actn1	sp|Q7TPR4|ACTN1_MOUSE Alpha-actinin-1 OS=Mus musculus OX=10090 GN=Actn1 PE=1 SV=1	38.2	18.7	17	103.07	892	2038600	3669600	5580100	4543500	4543200	4793700	484010	39205	70568	107310	87376	87370	92186	2857600	4202500	5493600	3997600	3895300	4722100
Mus musculus	Q9JI91	Alpha-actinin-2	Actn2	sp|Q9JI91|ACTN2_MOUSE Alpha-actinin-2 OS=Mus musculus OX=10090 GN=Actn2 PE=1 SV=2	13.9	2.9	1.8	103.83	894	95084	438430	281630	272870	0	0	19782	1728.8	7971.5	5120.6	4961.3	0	0	0	287750	432320	0	0	0
Mus musculus	P57780	Alpha-actinin-4	Actn4	sp|P57780|ACTN4_MOUSE Alpha-actinin-4 OS=Mus musculus OX=10090 GN=Actn4 PE=1 SV=1	37.8	37.8	18.8	104.98	912	7646600	14626000	17375000	13729000	13564000	11911000	1433700	139030	265930	315910	249630	246610	216560	9907000	16459000	18281000	10118000	10658000	13428000
Homo sapiens	P61163	Alpha-centractin	ACTR1A	sp|P61163|ACTZ_HUMAN Alpha-centractin OS=Homo sapiens OX=9606 GN=ACTR1A PE=1 SV=1	4.3	4.3	4.3	42.613	376	0	0	37578	11378	129020	32445	10521	0	0	1878.9	568.9	6451.1	1622.3	0	0	0	0	129020	0
Mus musculus	Q8R5C5	Beta-centractin	Actr1b	sp|Q8R5C5|ACTY_MOUSE Beta-centractin OS=Mus musculus OX=10090 GN=Actr1b PE=1 SV=1;sp|P61164|ACTZ_MOUSE Alpha-centractin OS=Mus musculus OX=10090 GN=Actr1a PE=1 SV=1	4.3	4.3	4.3	42.281	376	0	0	37578	11378	129020	32445	11075	0	0	1977.8	598.85	6790.7	1707.6	0	0	0	0	129020	0
Mus musculus	P28474	Alcohol dehydrogenase class-3	Adh5	sp|P28474|ADHX_MOUSE Alcohol dehydrogenase class-3 OS=Mus musculus OX=10090 GN=Adh5 PE=1 SV=3	4.5	4.5	4.5	39.547	374	0	359440	197480	0	0	129980	36153	0	18918	10394	0	0	6841.1	0	359440	0	0	0	0
Mus musculus	Q60994	Adiponectin	Adipoq	sp|Q60994|ADIPO_MOUSE Adiponectin OS=Mus musculus OX=10090 GN=Adipoq PE=1 SV=2	12.6	12.6	12.6	26.809	247	2337000	3148700	2726100	4036600	4020300	2535100	1709400	212460	286250	247830	366960	365480	230460	2430700	3180400	2752000	4080400	3901300	2459000
Mus musculus	P50247	Adenosylhomocysteinase	Ahcy	sp|P50247|SAHH_MOUSE Adenosylhomocysteinase OS=Mus musculus OX=10090 GN=Ahcy PE=1 SV=3	23.1	23.1	23.1	47.688	432	3438200	5618600	3687400	9295200	6587500	4202700	1313200	137530	224740	147500	371810	263500	168110	3610900	5386800	3638200	9595600	6433400	4164900
Mus musculus	P29699	Alpha-2-HS-glycoprotein	Ahsg	sp|P29699|FETUA_MOUSE Alpha-2-HS-glycoprotein OS=Mus musculus OX=10090 GN=Ahsg PE=1 SV=1	21.4	21.4	21.4	37.325	345	163280	201220	263840	492980	411100	356580	171730	14844	18293	23986	44817	37373	32416	0	0	263840	0	0	0
Mus musculus	Q9JII6	Alcohol dehydrogenase [NADP(+)]	Akr1a1	sp|Q9JII6|AK1A1_MOUSE Alcohol dehydrogenase [NADP(+)] OS=Mus musculus OX=10090 GN=Akr1a1 PE=1 SV=3	15.1	15.1	15.1	36.586	325	733710	929240	1181700	1121200	1538000	1046200	284790	31900	40402	51378	48750	66870	45486	655920	830990	1369200	1148400	1521500	1024000
Mus musculus	P45376	Aldose reductase	Akr1b1	sp|P45376|ALDR_MOUSE Aldose reductase OS=Mus musculus OX=10090 GN=Akr1b1 PE=1 SV=3	9.8	9.8	9.8	35.732	316	213740	956850	1269300	568480	1158400	831640	263080	11249	50361	66804	29920	60971	43770	548250	1026100	1176200	680230	854550	713120
Mus musculus	P10518	Delta-aminolevulinic acid dehydratase	Alad	sp|P10518|HEM2_MOUSE Delta-aminolevulinic acid dehydratase OS=Mus musculus OX=10090 GN=Alad PE=1 SV=1	7.9	7.9	7.9	36.023	330	107380	279810	194650	195550	300770	129370	75470	6711	17488	12166	12222	18798	8085.5	0	0	0	0	300770	0
Mus musculus	P07724	Serum albumin	Alb	sp|P07724|ALBU_MOUSE Serum albumin OS=Mus musculus OX=10090 GN=Alb PE=1 SV=3	71.5	71.5	70.2	68.692	608	67305000	80162000	80443000	141250000	81212000	69816000	13338000	1725800	2055400	2062700	3621800	2082400	1790200	71165000	76465000	78200000	139210000	84796000	67867000
Mus musculus	Q61490	CD166 antigen	Alcam	sp|Q61490|CD166_MOUSE CD166 antigen OS=Mus musculus OX=10090 GN=Alcam PE=1 SV=3	8.2	8.2	8.2	65.091	583	41032	133330	406080	981480	767730	485770	97083	1414.9	4597.4	14003	33844	26473	16751	0	0	393070	1004900	824200	418920
Mus musculus	P47738	Aldehyde dehydrogenase, mitochondrial	Aldh2	sp|P47738|ALDH2_MOUSE Aldehyde dehydrogenase, mitochondrial OS=Mus musculus OX=10090 GN=Aldh2 PE=1 SV=1	36.4	36.4	36.4	56.537	519	2513400	5857300	7209000	7481800	6517800	5634100	1467200	104730	244050	300370	311740	271580	234750	2853800	5778300	7593300	7235800	6501000	5251100
Mus musculus	Q9EQ20	Methylmalonate-semialdehyde dehydrogenase [acylating], mitochondrial	Aldh6a1	sp|Q9EQ20|MMSA_MOUSE Methylmalonate-semialdehyde dehydrogenase [acylating], mitochondrial OS=Mus musculus OX=10090 GN=Aldh6a1 PE=1 SV=1	2.1	2.1	2.1	57.915	535	208800	348830	368390	308380	351830	288590	64648	7199.9	12029	12703	10634	12132	9951.3	0	0	0	0	0	288590
Mus musculus	Q9DBF1	Alpha-aminoadipic semialdehyde dehydrogenase	Aldh7a1	sp|Q9DBF1|AL7A1_MOUSE Alpha-aminoadipic semialdehyde dehydrogenase OS=Mus musculus OX=10090 GN=Aldh7a1 PE=1 SV=4	11.5	11.5	11.5	58.861	539	446580	1062400	1088200	1302600	1807100	1198600	300240	19416	46193	47313	56635	78570	52113	745930	1108200	1161900	1285300	1560200	1043900
Mus musculus	P05064	Fructose-bisphosphate aldolase A	Aldoa	sp|P05064|ALDOA_MOUSE Fructose-bisphosphate aldolase A OS=Mus musculus OX=10090 GN=Aldoa PE=1 SV=2	9.9	9.9	9.9	39.355	364	0	618290	1073000	1095800	1832200	214200	210150	0	26882	46651	47645	79663	9312.9	0	0	1627500	583100	1683200	321400
Mus musculus	P09242	Alkaline phosphatase, tissue-nonspecific isozyme	Alpl	sp|P09242|PPBT_MOUSE Alkaline phosphatase, tissue-nonspecific isozyme OS=Mus musculus OX=10090 GN=Alpl PE=1 SV=2	4	4	4	57.514	524	224140	186240	255950	334810	132150	97868	42453	7728.8	6422.1	8825.9	11545	4556.8	3374.8	0	0	255950	0	0	0
Mus musculus	Q69ZU8	Ankyrin repeat domain-containing protein 6	Ankrd6	sp|Q69ZU8|ANKR6_MOUSE Ankyrin repeat domain-containing protein 6 OS=Mus musculus OX=10090 GN=Ankrd6 PE=1 SV=2	1.3	1.3	1.3	77.981	712	157060	90272	911780	0	132720	64492	33908	3926.4	2256.8	22794	0	3317.9	1612.3	157060	0	0	0	0	0
Mus musculus	P97449	Aminopeptidase N	Anpep	sp|P97449|AMPN_MOUSE Aminopeptidase N OS=Mus musculus OX=10090 GN=Anpep PE=1 SV=4	10.7	10.7	10.7	109.65	966	1832100	2274500	1929400	2078600	3175200	1699300	259780	36643	45490	38588	41572	63504	33985	1958200	2553000	1926900	1913400	2939500	1698100
Mus musculus	P10107	Annexin A1	Anxa1	sp|P10107|ANXA1_MOUSE Annexin A1 OS=Mus musculus OX=10090 GN=Anxa1 PE=1 SV=2	12.4	12.4	12.4	38.734	346	35753	74538	28701	222480	229870	90390	30988	1625.1	3388.1	1304.6	10113	10449	4108.6	0	0	0	151210	265270	126260
Mus musculus	P97384	Annexin A11	Anxa11	sp|P97384|ANX11_MOUSE Annexin A11 OS=Mus musculus OX=10090 GN=Anxa11 PE=1 SV=2	4	4	4	54.079	503	153430	907930	299020	875640	750660	364520	176380	8075.4	47786	15738	46086	39508	19185	277010	841620	0	761160	691480	480910
Mus musculus	P07356	Annexin A2	Anxa2	sp|P07356|ANXA2_MOUSE Annexin A2 OS=Mus musculus OX=10090 GN=Anxa2 PE=1 SV=2	51.6	51.6	51.6	38.676	339	6125500	12899000	13060000	20225000	33864000	13601000	4338000	266330	560820	567840	879350	1472300	591330	6423500	13490000	15151000	19824000	27872000	17013000
Mus musculus	O35639	Annexin A3	Anxa3	sp|O35639|ANXA3_MOUSE Annexin A3 OS=Mus musculus OX=10090 GN=Anxa3 PE=1 SV=4	17	17	17	36.384	323	267260	1316600	1507200	714610	1691400	1161300	317070	12727	62695	71773	34029	80543	55300	0	1476200	1844900	689800	1514700	865530
Mus musculus	P97429	Annexin A4	Anxa4	sp|P97429|ANXA4_MOUSE Annexin A4 OS=Mus musculus OX=10090 GN=Anxa4 PE=1 SV=4	21	21	21	35.915	319	623990	1089000	1275300	651500	1536900	990180	293660	29714	51855	60731	31024	73188	47151	0	1132700	1451000	343620	1552000	1063600
Mus musculus	P48036	Annexin A5	Anxa5	sp|P48036|ANXA5_MOUSE Annexin A5 OS=Mus musculus OX=10090 GN=Anxa5 PE=1 SV=1	73.4	73.4	73.4	35.752	319	34208000	60788000	72345000	48927000	62957000	40949000	13921000	1487300	2642900	3145400	2127300	2737300	1780400	34848000	72623000	93895000	37348000	47461000	31493000
Mus musculus	P14824	Annexin A6	Anxa6	sp|P14824|ANXA6_MOUSE Annexin A6 OS=Mus musculus OX=10090 GN=Anxa6 PE=1 SV=3	34.3	34.3	34.3	75.884	673	4127500	9423600	12286000	18337000	14086000	7557300	1495900	93807	214170	279230	416740	320140	171760	5431500	8810000	12800000	20741000	10852000	7183600
Mus musculus	O70423	Membrane primary amine oxidase	Aoc3	sp|O70423|AOC3_MOUSE Membrane primary amine oxidase OS=Mus musculus OX=10090 GN=Aoc3 PE=1 SV=3	35.9	35.9	35.9	84.533	765	5022200	9127600	7629500	13913000	14632000	9029300	1798600	152190	276590	231200	421600	443400	273620	5384200	10056000	8270100	13500000	14248000	7895000
Mus musculus	P61967	AP-1 complex subunit sigma-1A	Ap1s1	sp|P61967|AP1S1_MOUSE AP-1 complex subunit sigma-1A OS=Mus musculus OX=10090 GN=Ap1s1 PE=1 SV=1	6.3	6.3	6.3	18.733	158	0	0	0	176430	0	0	17643	0	0	0	17643	0	0	0	0	0	176430	0	0
Mus musculus	Q8K4Z3	NAD(P)H-hydrate epimerase	Apoa1bp	sp|Q8K4Z3|NNRE_MOUSE NAD(P)H-hydrate epimerase OS=Mus musculus OX=10090 GN=Naxe PE=1 SV=1	6.4	6.4	6.4	30.972	282	500420	278480	227370	490600	457700	201880	154030	35745	19892	16241	35043	32693	14420	0	0	0	0	457700	0
Mus musculus	P84078	ADP-ribosylation factor 1	Arf1	sp|P84078|ARF1_MOUSE ADP-ribosylation factor 1 OS=Mus musculus OX=10090 GN=Arf1 PE=1 SV=2;sp|P61205|ARF3_MOUSE ADP-ribosylation factor 3 OS=Mus musculus OX=10090 GN=Arf3 PE=2 SV=2;sp|Q8BSL7|ARF2_MOUSE ADP-ribosylation factor 2 OS=Mus musculus OX=10090 GN=A	34.3	34.3	34.3	20.697	181	243880	308570	1332400	1091700	768150	362010	410660	24388	30857	133240	109170	76815	36201	217020	183910	1395800	1170200	766770	372850
Mus musculus	Q99PT1	Rho GDP-dissociation inhibitor 1	Arhgdia	sp|Q99PT1|GDIR1_MOUSE Rho GDP-dissociation inhibitor 1 OS=Mus musculus OX=10090 GN=Arhgdia PE=1 SV=3	38.7	38.7	38.7	23.407	204	2344800	1855900	2131000	2942700	2737300	1074500	1454000	260530	206210	236770	326960	304140	119390	2129700	1602300	1626600	3243200	2819900	1473000
Mus musculus	Q9WUL7	ADP-ribosylation factor-like protein 3	Arl3	sp|Q9WUL7|ARL3_MOUSE ADP-ribosylation factor-like protein 3 OS=Mus musculus OX=10090 GN=Arl3 PE=1 SV=1	6	6	6	20.486	182	88385	94291	123600	147060	129650	53266	57841	8035	8571.9	11237	13369	11786	4842.4	0	0	0	0	0	53266
Mus musculus	Q8R5J9	PRA1 family protein 3	Arl6ip5	sp|Q8R5J9|PRAF3_MOUSE PRA1 family protein 3 OS=Mus musculus OX=10090 GN=Arl6ip5 PE=1 SV=2	5.9	5.9	5.9	21.557	188	42281	20690	133800	127460	85219	0	81890	8456.3	4137.9	26760	25492	17044	0	0	0	0	0	85219	0
Homo sapiens	Q9P241	Probable phospholipid-transporting ATPase VD	ATP10D	sp|Q9P241|AT10D_HUMAN Probable phospholipid-transporting ATPase VD OS=Homo sapiens OX=9606 GN=ATP10D PE=2 SV=3	1.2	1.2	1.2	160.27	1426	916550	2456400	4999600	45162	1662500	2932100	213320	15025	40268	81960	740.35	27255	48066	0	0	0	0	0	2932100
Mus musculus	Q8VDN2	Sodium/potassium-transporting ATPase subunit alpha-1	Atp1a1	sp|Q8VDN2|AT1A1_MOUSE Sodium/potassium-transporting ATPase subunit alpha-1 OS=Mus musculus OX=10090 GN=Atp1a1 PE=1 SV=1	31.6	31.6	16	112.98	1023	27548000	42396000	38058000	60464000	60419000	33736000	5709100	598870	921640	827350	1314400	1313500	733390	32264000	41110000	35692000	58864000	61681000	31875000
Mus musculus	Q6PIE5	Sodium/potassium-transporting ATPase subunit alpha-2	Atp1a2	sp|Q6PIE5|AT1A2_MOUSE Sodium/potassium-transporting ATPase subunit alpha-2 OS=Mus musculus OX=10090 GN=Atp1a2 PE=1 SV=1	22	4.2	4.2	112.22	1020	2277900	2269800	3738600	2974300	2614700	1376000	324500	48465	48294	79544	63283	55631	29277	1981400	2976000	2815200	2738200	3239400	1501000
Mus musculus	Q6PIC6	Sodium/potassium-transporting ATPase subunit alpha-3	Atp1a3	sp|Q6PIC6|AT1A3_MOUSE Sodium/potassium-transporting ATPase subunit alpha-3 OS=Mus musculus OX=10090 GN=Atp1a3 PE=1 SV=1	27	12	9.9	111.69	1013	3501000	5035600	3917200	9679600	10669000	4841900	855540	79568	114440	89028	219990	242470	110040	3920900	4634300	4230000	8972400	10619000	5064000
Mus musculus	P14094	Sodium/potassium-transporting ATPase subunit beta-1	Atp1b1	sp|P14094|AT1B1_MOUSE Sodium/potassium-transporting ATPase subunit beta-1 OS=Mus musculus OX=10090 GN=Atp1b1 PE=1 SV=1	23	23	23	35.194	304	4880600	12051000	9119700	23737000	17064000	8763600	6301400	406710	1004300	759980	1978100	1422000	730300	5379300	11435000	8112400	23978000	16021000	10692000
Mus musculus	P97370	Sodium/potassium-transporting ATPase subunit beta-3	Atp1b3	sp|P97370|AT1B3_MOUSE Sodium/potassium-transporting ATPase subunit beta-3 OS=Mus musculus OX=10090 GN=Atp1b3 PE=1 SV=1	23	23	23	31.775	278	42127	595240	893100	2468300	2141400	793020	462210	2808.5	39683	59540	164560	142760	52868	0	933370	802850	2121300	2238800	794800
Mus musculus	Q8R429	Sarcoplasmic/endoplasmic reticulum calcium ATPase 1	Atp2a1	sp|Q8R429|AT2A1_MOUSE Sarcoplasmic/endoplasmic reticulum calcium ATPase 1 OS=Mus musculus OX=10090 GN=Atp2a1 PE=1 SV=1	43.5	43.5	36.9	109.42	994	126130000	224710000	206590000	87390000	77813000	45484000	18288000	3003200	5350200	4918700	2080700	1852700	1083000	141260000	217110000	187380000	77149000	87154000	49056000
Mus musculus	Q64518	Sarcoplasmic/endoplasmic reticulum calcium ATPase 3	Atp2a3	sp|Q64518|AT2A3_MOUSE Sarcoplasmic/endoplasmic reticulum calcium ATPase 3 OS=Mus musculus OX=10090 GN=Atp2a3 PE=1 SV=3	7	2.2	2.2	113.64	1038	2859900	6389300	6794400	4439200	3228500	1745700	519530	58365	130390	138660	90595	65887	35626	0	0	0	0	3228500	0
Mus musculus	Q03265	ATP synthase subunit alpha, mitochondrial	Atp5a1	sp|Q03265|ATPA_MOUSE ATP synthase subunit alpha, mitochondrial OS=Mus musculus OX=10090 GN=Atp5f1a PE=1 SV=1	47.4	47.4	47.4	59.752	553	24965000	51077000	59383000	47786000	45911000	33860000	8483300	805330	1647700	1915600	1541500	1481000	1092200	32565000	46585000	60273000	43991000	43210000	33826000
Mus musculus	P56480	ATP synthase subunit beta, mitochondrial	Atp5b	sp|P56480|ATPB_MOUSE ATP synthase subunit beta, mitochondrial OS=Mus musculus OX=10090 GN=Atp5f1b PE=1 SV=2	74.9	74.9	74.9	56.3	529	78426000	189740000	252000000	144370000	125350000	110420000	31045000	2704400	6542600	8689800	4978300	4322600	3807600	67568000	169770000	283150000	114100000	114510000	107480000
Mus musculus	Q91VR2	ATP synthase subunit gamma, mitochondrial	Atp5c1	sp|Q91VR2|ATPG_MOUSE ATP synthase subunit gamma, mitochondrial OS=Mus musculus OX=10090 GN=Atp5f1c PE=1 SV=1	18.8	18.8	18.8	32.886	298	3223000	4000900	3507600	3762500	3253100	1916300	1638600	268580	333410	292300	313540	271090	159690	3399000	3830900	3207800	3478200	3397300	2350200
Mus musculus	Q9D3D9	ATP synthase subunit delta, mitochondrial	Atp5d	sp|Q9D3D9|ATPD_MOUSE ATP synthase subunit delta, mitochondrial OS=Mus musculus OX=10090 GN=Atp5f1d PE=1 SV=1	13.7	13.7	13.7	17.6	168	3653300	2265700	4357000	3544500	3551200	1259000	3726100	730660	453150	871390	708900	710230	251800	3534500	2143700	4010100	3950400	3891500	1100400
Mus musculus	Q9CQQ7	ATP synthase F(0) complex subunit B1, mitochondrial	Atp5f1	sp|Q9CQQ7|AT5F1_MOUSE ATP synthase F(0) complex subunit B1, mitochondrial OS=Mus musculus OX=10090 GN=Atp5pb PE=1 SV=1	26.6	26.6	26.6	28.948	256	3157400	3314200	3832100	3753600	3092600	1220200	1080600	185730	194950	225420	220800	181920	71776	3237900	3210300	3565300	3702600	3268100	1385900
Mus musculus	Q9DCX2	ATP synthase subunit d, mitochondrial	Atp5h	sp|Q9DCX2|ATP5H_MOUSE ATP synthase subunit d, mitochondrial OS=Mus musculus OX=10090 GN=Atp5pd PE=1 SV=3	58.4	58.4	58.4	18.749	161	2340400	1715600	4424300	2910000	1159500	208660	1159900	212760	155960	402210	264540	105410	18969	2579600	729730	4930100	3244800	1089900	184350
Mus musculus	Q06185	ATP synthase subunit e, mitochondrial	Atp5i	sp|Q06185|ATP5I_MOUSE ATP synthase subunit e, mitochondrial OS=Mus musculus OX=10090 GN=Atp5me PE=1 SV=2	50.7	50.7	50.7	8.2355	71	2256900	2573700	2867100	3677600	2334600	1503100	5071000	752300	857910	955710	1225900	778190	501030	2749600	2886800	3217500	3130100	2006400	1222700
Mus musculus	P56135	ATP synthase subunit f, mitochondrial	Atp5j2	sp|P56135|ATPK_MOUSE ATP synthase subunit f, mitochondrial OS=Mus musculus OX=10090 GN=Atp5mf PE=1 SV=3	23.9	23.9	23.9	10.344	88	2391800	165190	1219200	3762600	1584800	1427500	2637800	597940	41299	304800	940660	396200	356880	2643400	176290	2548300	3102000	939970	1141100
Mus musculus	Q9CPQ8	ATP synthase subunit g, mitochondrial	Atp5l	sp|Q9CPQ8|ATP5L_MOUSE ATP synthase subunit g, mitochondrial OS=Mus musculus OX=10090 GN=Atp5mg PE=1 SV=1	27.2	27.2	27.2	11.424	103	206730	723850	924200	854640	203820	373810	657410	41347	144770	184840	170930	40765	74762	0	749110	1059800	783220	180850	307320
Mus musculus	Q9DB20	ATP synthase subunit O, mitochondrial	Atp5o	sp|Q9DB20|ATPO_MOUSE ATP synthase subunit O, mitochondrial OS=Mus musculus OX=10090 GN=Atp5po PE=1 SV=1	35.2	35.2	35.2	23.363	213	1451000	1408100	1921700	1879700	1269900	438390	697400	120920	117340	160140	156640	105820	36533	1486100	1327800	1822300	1969300	1302300	461000
Mus musculus	P50516	V-type proton ATPase catalytic subunit A	Atp6v1a	sp|P50516|VATA_MOUSE V-type proton ATPase catalytic subunit A OS=Mus musculus OX=10090 GN=Atp6v1a PE=1 SV=2	4.9	4.9	4.9	68.325	617	207360	199490	279710	396980	237320	13925	39259	6098.8	5867.3	8226.8	11676	6980.1	409.55	0	0	279030	397670	0	0
Mus musculus	P50518	V-type proton ATPase subunit E 1	Atp6v1e1	sp|P50518|VATE1_MOUSE V-type proton ATPase subunit E 1 OS=Mus musculus OX=10090 GN=Atp6v1e1 PE=1 SV=2	6.2	6.2	6.2	26.157	226	0	78597	81559	84467	145030	0	29973	0	6045.9	6273.8	6497.5	11156	0	0	0	0	0	145030	0
Mus musculus	Q9R069	Basal cell adhesion molecule	Bcam	sp|Q9R069|BCAM_MOUSE Basal cell adhesion molecule OS=Mus musculus OX=10090 GN=Bcam PE=1 SV=1	5.5	5.5	5.5	67.669	622	322350	149730	269870	1216300	278990	184590	75682	10073	4679.1	8433.4	38009	8718.5	5768.4	0	0	0	1216300	0	0
Mus musculus	O35855	Branched-chain-amino-acid aminotransferase, mitochondrial	Bcat2	sp|O35855|BCAT2_MOUSE Branched-chain-amino-acid aminotransferase, mitochondrial OS=Mus musculus OX=10090 GN=Bcat2 PE=1 SV=2	5.1	5.1	5.1	44.127	393	88086	182640	958290	803900	685170	93105	140560	4404.3	9132.1	47915	40195	34258	4655.2	0	0	719550	968440	759360	0
Mus musculus	Q6PAJ1	Breakpoint cluster region protein	Bcr	sp|Q6PAJ1|BCR_MOUSE Breakpoint cluster region protein OS=Mus musculus OX=10090 GN=Bcr PE=1 SV=3	0.6	0.6	0.6	143.07	1270	2312800	3669100	3726400	4931600	3362200	3734700	362280	38547	61151	62106	82193	56036	62245	0	3589700	0	0	0	0
Mus musculus	P28653	Biglycan	Bgn	sp|P28653|PGS1_MOUSE Biglycan OS=Mus musculus OX=10090 GN=Bgn PE=1 SV=1	13	13	13	41.639	369	1193700	2373300	2211800	3039400	2060400	821630	688240	70216	139610	130110	178790	121200	48331	1035200	2133900	1914100	3281900	2072000	1263100
Mus musculus	Q8R164	Valacyclovir hydrolase	Bphl	sp|Q8R164|BPHL_MOUSE Valacyclovir hydrolase OS=Mus musculus OX=10090 GN=Bphl PE=1 SV=1	3.1	3.1	3.1	32.851	291	96095	117580	36555	159590	86651	54232	30595	5338.6	6532	2030.8	8866.4	4813.9	3012.9	0	117580	0	0	0	0
Mus musculus	Q61114	BPI fold-containing family B member 1	Bpifb1	sp|Q61114|BPIB1_MOUSE BPI fold-containing family B member 1 OS=Mus musculus OX=10090 GN=Bpifb1 PE=2 SV=4	27.8	27.8	27.8	52.455	474	21920	32350	89301	3830100	2935900	3136700	358800	782.85	1155.3	3189.3	136790	104850	112030	0	0	393160	5548200	2031500	1702700
Mus musculus	Q80XI7	Vomeromodulin	Bpifb9a	sp|Q80XI7|VOME_MOUSE Vomeromodulin OS=Mus musculus OX=10090 GN=Bpifb9a PE=1 SV=1	23.2	23.2	23.2	62.448	591	0	22659	71862	21628000	13559000	10698000	1585500	0	781.35	2478	745780	467570	368900	0	0	0	20613000	13818000	11455000
Mus musculus	P18572	Basigin	Bsg	sp|P18572|BASI_MOUSE Basigin OS=Mus musculus OX=10090 GN=Bsg PE=1 SV=2	10.3	10.3	10.3	42.444	389	487630	689560	181300	960300	739320	370080	180430	25665	36293	9542.2	50542	38912	19478	453220	794760	0	873710	647660	477560
Mus musculus	O35658	Complement component 1 Q subcomponent-binding protein, mitochondrial	C1qbp	sp|O35658|C1QBP_MOUSE Complement component 1 Q subcomponent-binding protein, mitochondrial OS=Mus musculus OX=10090 GN=C1qbp PE=1 SV=1	19.4	19.4	19.4	31.013	278	1298300	855140	881360	881250	804920	357920	362780	92735	61082	62955	62946	57494	25565	1025800	683960	817920	1069600	915210	566400
Mus musculus	P00920	Carbonic anhydrase 2	Ca2	sp|P00920|CAH2_MOUSE Carbonic anhydrase 2 OS=Mus musculus OX=10090 GN=Ca2 PE=1 SV=4	26.9	26.9	26.9	29.032	260	1643300	3947200	2353300	2747700	4421600	1959500	1313300	126410	303630	181020	211360	340120	150730	2721900	2667500	3445500	3446500	3279500	1511700
Mus musculus	P16015	Carbonic anhydrase 3	Ca3	sp|P16015|CAH3_MOUSE Carbonic anhydrase 3 OS=Mus musculus OX=10090 GN=Ca3 PE=1 SV=3	14.2	14.2	14.2	29.366	260	174550	29057	0	687840	683900	154900	115350	11637	1937.2	0	45856	45593	10327	236540	0	0	428960	769010	266670
Mus musculus	O08532	Voltage-dependent calcium channel subunit alpha-2/delta-1	Cacna2d1	sp|O08532|CA2D1_MOUSE Voltage-dependent calcium channel subunit alpha-2/delta-1 OS=Mus musculus OX=10090 GN=Cacna2d1 PE=1 SV=1	4.9	4.9	4.9	124.63	1103	200880	281780	384960	276210	453140	166420	32062	3652.4	5123.4	6999.3	5021.9	8238.8	3025.9	178390	283910	336910	277670	520090	0
Mus musculus	Q99N28	Cell adhesion molecule 3	Cadm3	sp|Q99N28|CADM3_MOUSE Cell adhesion molecule 3 OS=Mus musculus OX=10090 GN=Cadm3 PE=1 SV=1	9.6	9.6	9.6	42.964	396	398080	1378600	1589900	2318000	1504300	1308400	499840	23416	81096	93524	136350	88489	76964	1022000	1135000	1401000	2215200	1737200	986930
Mus musculus	Q8R464	Cell adhesion molecule 4	Cadm4	sp|Q8R464|CADM4_MOUSE Cell adhesion molecule 4 OS=Mus musculus OX=10090 GN=Cadm4 PE=1 SV=1	19.3	19.3	19.3	42.723	388	2106900	5073400	3254900	8236100	5681400	5132400	2106100	150490	362380	232500	588290	405810	366600	1526600	5026900	2591200	8777800	5933200	5020200
Mus musculus	Q08331	Calretinin	Calb2	sp|Q08331|CALB2_MOUSE Calretinin OS=Mus musculus OX=10090 GN=Calb2 PE=1 SV=3;sp|P12658|CALB1_MOUSE Calbindin OS=Mus musculus OX=10090 GN=Calb1 PE=1 SV=2	8.1	8.1	8.1	31.372	271	75760	80837	68658	575940	730560	144680	93135	4208.9	4490.9	3814.3	31997	40587	8037.8	44634	0	0	654650	738960	88692
	Homo sapiens	P0DP25	CALM3	sp|P0DP25|CALM3_HUMAN Calmodulin-3 OS=Homo sapiens OX=9606 GN=CALM3 PE=1 SV=1;sp|P0DP24|CALM2_HUMAN Calmodulin-2 OS=Homo sapiens OX=9606 GN=CALM2 PE=1 SV=1;sp|P0DP23|CALM1_HUMAN Calmodulin-1 OS=Homo sapiens OX=9606 GN=CALM1 PE=1 SV=1	20.1	20.1	20.1	16.837	149	501330	746770	1165900	0	353150	227070	332690	55703	82974	129550	0	39239	25230	0	746770	0	0	0	0
Mus musculus	P0DP28	Calmodulin-like protein 3	Calml3	sp|P0DP28|CALM3_MOUSE Calmodulin-3 OS=Mus musculus OX=10090 GN=Calm3 PE=1 SV=1;sp|P0DP27|CALM2_MOUSE Calmodulin-2 OS=Mus musculus OX=10090 GN=Calm2 PE=1 SV=1;sp|P0DP26|CALM1_MOUSE Calmodulin-1 OS=Mus musculus OX=10090 GN=Calm1 PE=1 SV=1;sp|Q9D6P8|CALL3_MOU	20.1	20.1	20.1	16.837	149	501330	746770	1165900	0	353150	227070	332690	55703	82974	129550	0	39239	25230	0	746770	0	0	0	0
Mus musculus	P14211	Calreticulin	Calr	sp|P14211|CALR_MOUSE Calreticulin OS=Mus musculus OX=10090 GN=Calr PE=1 SV=1	55.5	55.5	55.5	47.994	416	12666000	26324000	32826000	28426000	25940000	18249000	6017900	527750	1096800	1367700	1184400	1080800	760370	15771000	27600000	33855000	25745000	23995000	17463000
Mus musculus	P35564	Calnexin	Canx	sp|P35564|CALX_MOUSE Calnexin OS=Mus musculus OX=10090 GN=Canx PE=1 SV=1	12.2	12.2	12.2	67.277	591	1545200	4204000	6024100	6473300	2628100	2641000	734870	48288	131370	188250	202290	82129	82531	1068700	2926200	3665200	9355300	3174500	3325800
Mus musculus	P40124	Adenylyl cyclase-associated protein 1	Cap1	sp|P40124|CAP1_MOUSE Adenylyl cyclase-associated protein 1 OS=Mus musculus OX=10090 GN=Cap1 PE=1 SV=4	4.6	4.6	4.6	51.564	474	0	0	233770	150030	232150	115600	27095	0	0	8658	5556.8	8598.2	4281.6	0	0	0	0	0	115600
Mus musculus	P47754	F-actin-capping protein subunit alpha-2	Capza2	sp|P47754|CAZA2_MOUSE F-actin-capping protein subunit alpha-2 OS=Mus musculus OX=10090 GN=Capza2 PE=1 SV=3	5.2	5.2	5.2	32.967	286	89251	307440	0	0	0	195210	45531	6865.4	23650	0	0	0	15016	0	0	0	0	0	195210
Mus musculus	P47757	F-actin-capping protein subunit beta	Capzb	sp|P47757|CAPZB_MOUSE F-actin-capping protein subunit beta OS=Mus musculus OX=10090 GN=Capzb PE=1 SV=3	3.6	3.6	3.6	31.345	277	293590	0	0	362870	0	0	38616	17270	0	0	21345	0	0	0	0	0	362870	0	0
Mus musculus	O09165	Calsequestrin-1	Casq1	sp|O09165|CASQ1_MOUSE Calsequestrin-1 OS=Mus musculus OX=10090 GN=Casq1 PE=1 SV=3	21.2	21.2	21.2	46.377	405	3594900	9112300	7952000	6488700	3013200	2983700	3013200	326810	828390	722910	589880	273920	271250	2779000	10436000	4941600	7623000	3417900	3947400
Mus musculus	O09161	Calsequestrin-2	Casq2	sp|O09161|CASQ2_MOUSE Calsequestrin-2 OS=Mus musculus OX=10090 GN=Casq2 PE=1 SV=3	3.1	3.1	3.1	48.176	415	0	168500	0	0	0	0	11234	0	11234	0	0	0	0	0	168500	0	0	0	0
Mus musculus	P49817	Caveolin-1	Cav1	sp|P49817|CAV1_MOUSE Caveolin-1 OS=Mus musculus OX=10090 GN=Cav1 PE=1 SV=1	52.2	52.2	52.2	20.538	178	4446100	3535400	7719900	8454200	7325000	1797300	3327800	444610	353540	771990	845420	732500	179730	5590600	4043600	8586300	7625800	5106900	2324700
Homo sapiens	Q502W7	Coiled-coil domain-containing protein 38	CCDC38	sp|Q502W7|CCD38_HUMAN Coiled-coil domain-containing protein 38 OS=Homo sapiens OX=9606 GN=CCDC38 PE=2 SV=1	3.7	3.7	3.7	65.314	563	249130	353480	80910	386250	508950	0	58471	9227.2	13092	2996.7	14306	18850	0	0	0	0	0	508950	0
Mus musculus	O35566	CD151 antigen	Cd151	sp|O35566|CD151_MOUSE CD151 antigen OS=Mus musculus OX=10090 GN=Cd151 PE=1 SV=2	9.9	9.9	9.9	28.246	253	488930	753360	756090	1552900	1490900	508490	462560	40744	62780	63007	129410	124250	42374	0	883190	906960	1359900	1298800	612890
Mus musculus	O54901	OX-2 membrane glycoprotein	Cd200	sp|O54901|OX2G_MOUSE OX-2 membrane glycoprotein OS=Mus musculus OX=10090 GN=Cd200 PE=1 SV=1	4.3	4.3	4.3	31.256	278	192070	0	0	0	0	0	19207	19207	0	0	0	0	0	192070	0	0	0	0	0
Mus musculus	Q08857	Platelet glycoprotein 4	Cd36	sp|Q08857|CD36_MOUSE Platelet glycoprotein 4 OS=Mus musculus OX=10090 GN=Cd36 PE=1 SV=2	14.4	14.4	14.4	52.697	472	271060	673190	925330	784600	467210	493980	225960	16941	42074	57833	49038	29200	30874	357310	733470	924490	774340	478160	347590
Mus musculus	Q61735	Leukocyte surface antigen CD47	Cd47	sp|Q61735|CD47_MOUSE Leukocyte surface antigen CD47 OS=Mus musculus OX=10090 GN=Cd47 PE=1 SV=2	4.6	4.6	4.6	33.097	303	0	0	184830	303080	366960	89758	94463	0	0	18483	30308	36696	8975.8	0	0	0	303080	0	0
Mus musculus	O55186	CD59A glycoprotein	Cd59a	sp|O55186|CD59A_MOUSE CD59A glycoprotein OS=Mus musculus OX=10090 GN=Cd59a PE=2 SV=1	7.3	7.3	7.3	13.648	123	0	0	0	264570	0	0	66142	0	0	0	66142	0	0	0	0	0	264570	0	0
Mus musculus	P35762	CD81 antigen	Cd81	sp|P35762|CD81_MOUSE CD81 antigen OS=Mus musculus OX=10090 GN=Cd81 PE=1 SV=2	22.5	22.5	22.5	25.814	236	554600	238120	2947100	2471600	1869800	298340	1047400	69325	29765	368390	308950	233720	37292	983610	164160	3004100	2078100	1852400	297260
Mus musculus	P40240	CD9 antigen	Cd9	sp|P40240|CD9_MOUSE CD9 antigen OS=Mus musculus OX=10090 GN=Cd9 PE=1 SV=2	26.5	26.5	26.5	25.258	226	20215000	11812000	34616000	51148000	42601000	9319700	28285000	3369100	1968600	5769300	8524600	7100100	1553300	26490000	11293000	41515000	42811000	35989000	9304300
Mus musculus	P60766	Cell division control protein 42 homolog	Cdc42	sp|P60766|CDC42_MOUSE Cell division control protein 42 homolog OS=Mus musculus OX=10090 GN=Cdc42 PE=1 SV=2	25.7	25.7	19.9	21.258	191	351370	434160	1175700	1245500	504290	0	412340	39041	48240	130640	138390	56033	0	0	0	1036900	1432500	434790	0
Mus musculus	Q9WTR5	Cadherin-13	Cdh13	sp|Q9WTR5|CAD13_MOUSE Cadherin-13 OS=Mus musculus OX=10090 GN=Cdh13 PE=1 SV=2	3.5	3.5	3.5	78.185	714	74954	141350	141650	139490	453590	127070	34778	2417.9	4559.6	4569.4	4499.8	14632	4099.1	0	0	0	0	453590	0
Homo sapiens	P23141	Liver carboxylesterase 1	CES1	sp|P23141|EST1_HUMAN Liver carboxylesterase 1 OS=Homo sapiens OX=9606 GN=CES1 PE=1 SV=2	6.2	6.2	6.2	62.52	567	328620	379570	800570	1850900	1626100	1428500	200450	10269	11861	25018	57840	50815	44642	0	490500	886330	1663900	1611700	1433200
Mus musculus	Q8VCT4	Carboxylesterase 1D	Ces1d	sp|Q8VCT4|CES1D_MOUSE Carboxylesterase 1D OS=Mus musculus OX=10090 GN=Ces1d PE=1 SV=1	26.4	26.4	26.4	61.787	565	1059900	2365600	3381600	6405000	5690000	4308700	800370	36547	81573	116610	220860	196210	148570	2345600	2202900	2935500	5447100	5805200	4474500
Mus musculus	P18760	Cofilin-1	Cfl1	sp|P18760|COF1_MOUSE Cofilin-1 OS=Mus musculus OX=10090 GN=Cfl1 PE=1 SV=3	41	41	41	18.559	166	952340	833870	1632600	2024000	926050	491490	686030	95234	83387	163260	202400	92605	49149	1061200	913920	1590700	1648500	1029000	617030
Mus musculus	Q91WS0	CDGSH iron-sulfur domain-containing protein 1	Cisd1	sp|Q91WS0|CISD1_MOUSE CDGSH iron-sulfur domain-containing protein 1 OS=Mus musculus OX=10090 GN=Cisd1 PE=1 SV=1	13.9	13.9	13.9	12.097	108	0	122960	138460	400130	206080	152730	170060	0	20493	23077	66689	34347	25455	0	0	0	0	0	152730
Mus musculus	Q91V76	Ester hydrolase C11orf54 homolog	CK054	sp|Q91V76|CK054_MOUSE Ester hydrolase C11orf54 homolog OS=Mus musculus OX=10090 PE=1 SV=1	8.9	8.9	8.9	34.995	315	38360	126430	210440	209340	282560	175890	61354	2256.4	7437.1	12379	12314	16621	10346	0	125800	195510	215350	300410	167590
Mus musculus	Q04447	Creatine kinase B-type	Ckb	sp|Q04447|KCRB_MOUSE Creatine kinase B-type OS=Mus musculus OX=10090 GN=Ckb PE=1 SV=1	24.1	24.1	24.1	42.713	381	1322900	6816400	9136100	5776800	8084300	6287700	2079100	73493	378690	507560	320940	449130	349320	2076700	6722100	8461100	5583000	8040600	6312400
Mus musculus	Q6P8J7	Creatine kinase S-type, mitochondrial	Ckmt2	sp|Q6P8J7|KCRS_MOUSE Creatine kinase S-type, mitochondrial OS=Mus musculus OX=10090 GN=Ckmt2 PE=1 SV=1	45.8	45.8	45.8	47.473	419	8346800	29070000	25525000	32018000	26110000	23616000	6889800	397470	1384300	1215500	1524700	1243300	1124600	8235200	25877000	23293000	29503000	37819000	19104000
Mus musculus	Q9QZM3	Cardiotrophin-like cytokine factor 1	Clcf1	sp|Q9QZM3|CLCF1_MOUSE Cardiotrophin-like cytokine factor 1 OS=Mus musculus OX=10090 GN=Clcf1 PE=2 SV=1	3.6	3.6	3.6	25.261	225	526250	1198700	0	309720	1217200	1367100	419910	47841	108970	0	28156	110660	124280	0	0	0	0	1185800	0
Mus musculus	O88551	Claudin-1	Cldn1	sp|O88551|CLD1_MOUSE Claudin-1 OS=Mus musculus OX=10090 GN=Cldn1 PE=1 SV=1	7.1	7.1	7.1	22.881	211	68202	44753	216430	135870	96461	17831	72443	8525.2	5594.2	27054	16984	12058	2228.8	0	0	0	0	0	17831
Mus musculus	Q68FD5	Clathrin heavy chain 1	Cltc	sp|Q68FD5|CLH1_MOUSE Clathrin heavy chain 1 OS=Mus musculus OX=10090 GN=Cltc PE=1 SV=3	15.1	15.1	15.1	191.55	1675	3708500	3219100	1810800	2216700	3632800	1369200	177300	41206	35767	20120	24630	40364	15213	3663400	3336300	1683800	2690100	3269200	1314200
Mus musculus	Q06890	Clusterin	Clu	sp|Q06890|CLUS_MOUSE Clusterin OS=Mus musculus OX=10090 GN=Clu PE=1 SV=1	2.7	2.7	2.7	51.655	448	0	0	0	177490	176590	60671	21829	0	0	0	9341.7	9294.3	3193.2	0	0	0	0	176590	0
Mus musculus	P16330	2,3-cyclic-nucleotide 3-phosphodiesterase	Cnp	sp|P16330|CN37_MOUSE 2,3-cyclic-nucleotide 3-phosphodiesterase OS=Mus musculus OX=10090 GN=Cnp PE=1 SV=3	48.1	48.1	48.1	47.123	420	3971500	7564800	5257300	16466000	11566000	8626700	1979700	147090	280180	194720	609850	428390	319510	5138600	7684800	5254300	16003000	11009000	8347100
Mus musculus	Q9QXT0	Protein canopy homolog 2	Cnpy2	sp|Q9QXT0|CNPY2_MOUSE Protein canopy homolog 2 OS=Mus musculus OX=10090 GN=Cnpy2 PE=1 SV=1	12.1	12.1	12.1	20.767	182	98214	93462	339980	221230	177450	43955	88572	8928.6	8496.5	30907	20112	16132	3995.9	0	0	339980	0	0	0
Mus musculus	Q80X19	Collagen alpha-1(XIV) chain	Col14a1	sp|Q80X19|COEA1_MOUSE Collagen alpha-1(XIV) chain OS=Mus musculus OX=10090 GN=Col14a1 PE=1 SV=2	4.5	4.5	4.5	193.01	1797	1113600	1072500	945560	583230	438800	109530	54658	14277	13750	12123	7477.3	5625.6	1404.3	1088000	977960	697930	561680	477130	410650
Mus musculus	P11087	Collagen alpha-1(I) chain	Col1a1	sp|P11087|CO1A1_MOUSE Collagen alpha-1(I) chain OS=Mus musculus OX=10090 GN=Col1a1 PE=1 SV=4	1.2	1.2	1.2	138.03	1453	204920	153260	98516	276060	155260	0	11533	2661.3	1990.4	1279.4	3585.2	2016.3	0	0	0	0	0	155260	0
Mus musculus	Q04857	Collagen alpha-1(VI) chain	Col6a1	sp|Q04857|CO6A1_MOUSE Collagen alpha-1(VI) chain OS=Mus musculus OX=10090 GN=Col6a1 PE=1 SV=1	10.9	10.9	10.9	108.49	1025	3299500	2696600	2131800	1179600	3993500	1585000	291880	64696	52874	41800	23129	78304	31078	2587000	3873400	2305000	1573600	2884900	1662200
Mus musculus	Q02788	Collagen alpha-2(VI) chain	Col6a2	sp|Q02788|CO6A2_MOUSE Collagen alpha-2(VI) chain OS=Mus musculus OX=10090 GN=Col6a2 PE=1 SV=3	6.6	6.6	6.6	110.33	1034	795000	1606100	1149200	945000	1467000	363430	129100	16225	32778	23453	19286	29938	7417	622440	1342300	1011500	829620	1508600	1011400
Homo sapiens	P12111	Collagen alpha-3(VI) chain	COL6A3	sp|P12111|CO6A3_HUMAN Collagen alpha-3(VI) chain OS=Homo sapiens OX=9606 GN=COL6A3 PE=1 SV=5	0.9	0.9	0.9	343.67	3177	313370	549910	304560	110100	295430	59400	9492.9	1821.9	3197.1	1770.7	640.1	1717.6	345.35	0	549910	0	0	0	0
Mus musculus	O88543	COP9 signalosome complex subunit 3	Cops3	sp|O88543|CSN3_MOUSE COP9 signalosome complex subunit 3 OS=Mus musculus OX=10090 GN=Cops3 PE=1 SV=3	2.8	2.8	2.8	47.832	423	0	44569	74029	49806	63288	44452	11046	0	1782.8	2961.2	1992.2	2531.5	1778.1	0	0	0	0	0	44452
Mus musculus	P19783	Cytochrome c oxidase subunit 4 isoform 1, mitochondrial	Cox4i1	sp|P19783|COX41_MOUSE Cytochrome c oxidase subunit 4 isoform 1, mitochondrial OS=Mus musculus OX=10090 GN=Cox4i1 PE=1 SV=2	36.1	36.1	36.1	19.53	169	3195700	1298700	4430400	3819800	3032400	941360	1519900	290520	118070	402770	347260	275670	85578	3272300	1279600	4501300	3493100	3068900	757640
Mus musculus	P12787	Cytochrome c oxidase subunit 5A, mitochondrial	Cox5a	sp|P12787|COX5A_MOUSE Cytochrome c oxidase subunit 5A, mitochondrial OS=Mus musculus OX=10090 GN=Cox5a PE=1 SV=2	15.1	15.1	15.1	16.101	146	175040	658410	245850	460290	144540	531230	201400	15913	59856	22350	41845	13140	48293	0	557700	0	0	0	529220
Mus musculus	P19536	Cytochrome c oxidase subunit 5B, mitochondrial	Cox5b	sp|P19536|COX5B_MOUSE Cytochrome c oxidase subunit 5B, mitochondrial OS=Mus musculus OX=10090 GN=Cox5b PE=1 SV=1	9.4	9.4	9.4	13.813	128	368730	259610	403640	0	105930	228900	170850	46091	32451	50455	0	13241	28612	0	0	0	0	0	228900
Mus musculus	Q9CPQ1	Cytochrome c oxidase subunit 6C	Cox6c	sp|Q9CPQ1|COX6C_MOUSE Cytochrome c oxidase subunit 6C OS=Mus musculus OX=10090 GN=Cox6c PE=1 SV=3	34.2	34.2	34.2	8.4689	76	1830800	1859500	1247100	2558400	991050	1196000	1936600	366160	371900	249420	511680	198210	239200	1339500	1491200	1095900	2554300	1415400	1786600
Mus musculus	P56392	Cytochrome c oxidase subunit 7A1, mitochondrial	Cox7a1	sp|P56392|CX7A1_MOUSE Cytochrome c oxidase subunit 7A1, mitochondrial OS=Mus musculus OX=10090 GN=Cox7a1 PE=1 SV=1	16.2	16.2	16.2	8.9863	80	405610	865990	792750	779460	363070	377980	716970	81122	173200	158550	155890	72614	75596	326640	920990	837740	819770	336030	343700
Mus musculus	P48771	Cytochrome c oxidase subunit 7A2, mitochondrial	Cox7a2	sp|P48771|CX7A2_MOUSE Cytochrome c oxidase subunit 7A2, mitochondrial OS=Mus musculus OX=10090 GN=Cox7a2 PE=1 SV=2	12	12	12	9.2908	83	122160	104590	98847	195620	144460	74208	184970	30539	26148	24712	48906	36116	18552	0	0	0	0	0	74208
Mus musculus	Q61147	Ceruloplasmin	Cp	sp|Q61147|CERU_MOUSE Ceruloplasmin OS=Mus musculus OX=10090 GN=Cp PE=1 SV=2	4.2	4.2	4.2	121.15	1061	329620	623320	376040	193160	545330	129900	43086	6463.2	12222	7373.4	3787.4	10693	2547	247000	630260	289020	288450	609160	133480
Mus musculus	P15089	Mast cell carboxypeptidase A	Cpa3	sp|P15089|CBPA3_MOUSE Mast cell carboxypeptidase A OS=Mus musculus OX=10090 GN=Cpa3 PE=2 SV=1	3.6	3.6	3.6	48.789	417	0	61169	132560	0	52500	0	10260	0	2548.7	5523.4	0	2187.5	0	0	0	0	0	52500	0
Homo sapiens	Q9NQ79	Cartilage acidic protein 1	CRTAC1	sp|Q9NQ79|CRAC1_HUMAN Cartilage acidic protein 1 OS=Homo sapiens OX=9606 GN=CRTAC1 PE=1 SV=2	1.4	1.4	1.4	71.42	661	1242400	2666700	2220500	2691500	2782800	1440700	501720	47785	102570	85403	103520	107030	55410	0	0	0	2691500	0	0
Mus musculus	P23927	Alpha-crystallin B chain	Cryab	sp|P23927|CRYAB_MOUSE Alpha-crystallin B chain OS=Mus musculus OX=10090 GN=Cryab PE=1 SV=2	50.3	50.3	50.3	20.069	175	3777900	2611900	3566200	5018200	3434000	1134400	1776600	343450	237440	324200	456200	312180	103130	3363400	2700800	3294300	4912300	3715700	1556100
Mus musculus	Q9CZU6	Citrate synthase, mitochondrial	Cs	sp|Q9CZU6|CISY_MOUSE Citrate synthase, mitochondrial OS=Mus musculus OX=10090 GN=Cs PE=1 SV=1	24.6	24.6	24.6	51.736	464	6653700	11418000	7177400	11702000	8141900	5607400	2535000	332680	570880	358870	585120	407090	280370	7277000	11014000	7360000	11167000	8501100	5381500
Mus musculus	P97315	Cysteine and glycine-rich protein 1	Csrp1	sp|P97315|CSRP1_MOUSE Cysteine and glycine-rich protein 1 OS=Mus musculus OX=10090 GN=Csrp1 PE=1 SV=3	17.6	17.6	17.6	20.583	193	137460	199510	233620	851040	358690	145230	160460	11455	16626	19468	70920	29891	12102	0	0	0	851040	0	0
Mus musculus	P56203	Cathepsin W	Ctsw	sp|P56203|CATW_MOUSE Cathepsin W OS=Mus musculus OX=10090 GN=Ctsw PE=2 SV=2	3.5	3.5	3.5	42.119	371	2068500	4634600	4662400	3258100	74081	0	864570	121680	272630	274260	191650	4357.7	0	0	0	4662400	0	0	0
Mus musculus	P56395	Cytochrome b5	Cyb5a	sp|P56395|CYB5_MOUSE Cytochrome b5 OS=Mus musculus OX=10090 GN=Cyb5a PE=1 SV=2	41	41	41	15.241	134	1635900	810960	3121600	2143900	2480800	464800	1776300	272640	135160	520260	357310	413470	77467	1522800	791990	3096900	2327000	2373500	545720
Mus musculus	Q9DCN2	NADH-cytochrome b5 reductase 3	Cyb5r3	sp|Q9DCN2|NB5R3_MOUSE NADH-cytochrome b5 reductase 3 OS=Mus musculus OX=10090 GN=Cyb5r3 PE=1 SV=3	19.6	19.6	19.6	34.127	301	152050	823970	1203700	1869100	1229200	98840	358460	10137	54931	80247	124610	81948	6589.3	0	440790	1443400	0	1372700	0
Mus musculus	Q9D0M3	Cytochrome c1, heme protein, mitochondrial	Cyc1	sp|Q9D0M3|CY1_MOUSE Cytochrome c1, heme protein, mitochondrial OS=Mus musculus OX=10090 GN=Cyc1 PE=1 SV=1	27.1	27.1	27.1	35.327	325	5007300	8071500	9055800	6406900	4769900	2394800	2550400	357660	576530	646840	457640	340710	171060	4307500	7572400	8796700	5702000	6015200	3312300
Mus musculus	P62897	Cytochrome c, somatic	Cycs	sp|P62897|CYC_MOUSE Cytochrome c, somatic OS=Mus musculus OX=10090 GN=Cycs PE=1 SV=2	39	39	39	11.605	105	2537400	2063100	3058300	7511700	2911000	1596800	3279700	422900	343860	509720	1252000	485170	266140	2897300	2163100	3361900	6382800	3077300	1796100
Mus musculus	P33267	Cytochrome P450 2F2	Cyp2f2	sp|P33267|CP2F2_MOUSE Cytochrome P450 2F2 OS=Mus musculus OX=10090 GN=Cyp2f2 PE=1 SV=1	7.9	7.9	7.9	55.948	491	0	0	0	214170	133790	93082	15751	0	0	0	7648.8	4778.1	3324.3	0	0	0	226160	117370	97512
Mus musculus	Q9D172	ES1 protein homolog, mitochondrial	D10Jhu81e	sp|Q9D172|GAL3A_MOUSE Glutamine amidotransferase-like class 1 domain-containing protein 3A, mitochondrial OS=Mus musculus OX=10090 GN=Gatd3a PE=1 SV=1	19.2	19.2	19.2	28.09	266	655070	159240	304930	1363100	1512800	214900	323840	50390	12249	23456	104850	116370	16530	469560	0	348550	1458800	1558900	0
Mus musculus	P61804	Dolichyl-diphosphooligosaccharide--protein glycosyltransferase subunit DAD1	Dad1	sp|P61804|DAD1_MOUSE Dolichyl-diphosphooligosaccharide--protein glycosyltransferase subunit DAD1 OS=Mus musculus OX=10090 GN=Dad1 PE=1 SV=3	10.6	10.6	10.6	12.497	113	73086	71928	92634	0	120290	85939	88776	14617	14386	18527	0	24058	17188	0	0	0	0	120290	0
Mus musculus	P28654	Decorin	Dcn	sp|P28654|PGS2_MOUSE Decorin OS=Mus musculus OX=10090 GN=Dcn PE=1 SV=1	29.4	29.4	29.4	39.809	354	1332000	2744400	3201200	10280000	5017800	3736500	1384800	70106	144440	168480	541030	264090	196660	2030000	3441000	3854300	8939000	3946300	4100700
Mus musculus	Q9DAR7	m7GpppX diphosphatase	Dcps	sp|Q9DAR7|DCPS_MOUSE m7GpppX diphosphatase OS=Mus musculus OX=10090 GN=Dcps PE=1 SV=1	3.3	3.3	3.3	38.988	338	0	63507	0	0	0	0	3175.3	0	3175.3	0	0	0	0	0	63507	0	0	0	0
Mus musculus	Q9CWS0	N(G),N(G)-dimethylarginine dimethylaminohydrolase 1	Ddah1	sp|Q9CWS0|DDAH1_MOUSE N(G),N(G)-dimethylarginine dimethylaminohydrolase 1 OS=Mus musculus OX=10090 GN=Ddah1 PE=1 SV=3	31.6	31.6	31.6	31.381	285	3474900	4645700	3917400	4141200	7044500	4457800	1628300	204400	273280	230430	243600	414380	262220	2742500	4499000	4161200	4612800	7134600	4531300
Mus musculus	Q99LD8	N(G),N(G)-dimethylarginine dimethylaminohydrolase 2	Ddah2	sp|Q99LD8|DDAH2_MOUSE N(G),N(G)-dimethylarginine dimethylaminohydrolase 2 OS=Mus musculus OX=10090 GN=Ddah2 PE=1 SV=1	17.2	17.2	17.2	29.645	285	487740	867070	704000	970690	1225700	368530	271990	28690	51004	41412	57100	72103	21678	538750	1136200	690910	0	910950	376240
Mus musculus	O54734	Dolichyl-diphosphooligosaccharide--protein glycosyltransferase 48 kDa subunit	Ddost	sp|O54734|OST48_MOUSE Dolichyl-diphosphooligosaccharide--protein glycosyltransferase 48 kDa subunit OS=Mus musculus OX=10090 GN=Ddost PE=1 SV=2	2.5	2.5	2.5	49.027	441	0	86892	112450	106770	162460	135260	27446	0	3949.7	5111.2	4853	7384.4	6148	0	0	0	0	0	135260
Mus musculus	P31001	Desmin	Des	sp|P31001|DESM_MOUSE Desmin OS=Mus musculus OX=10090 GN=Des PE=1 SV=3	7.9	3.2	3.2	53.497	469	36864	83871	0	97717	515050	117640	26598	1152	2621	0	3053.7	16095	3676.3	0	0	0	0	515050	0
Mus musculus	Q8CIP5	Protein dispatched homolog 2	Disp2	sp|Q8CIP5|DISP2_MOUSE Protein dispatched homolog 2 OS=Mus musculus OX=10090 GN=Disp2 PE=1 SV=1	0.7	0.7	0.7	147.94	1345	1712800	0	1335300	0	0	0	57511	32316	0	25195	0	0	0	1712800	0	0	0	0	0
Mus musculus	Q8BMF4	Dihydrolipoyllysine-residue acetyltransferase component of pyruvate dehydrogenase complex, mitochondrial	Dlat	sp|Q8BMF4|ODP2_MOUSE Dihydrolipoyllysine-residue acetyltransferase component of pyruvate dehydrogenase complex, mitochondrial OS=Mus musculus OX=10090 GN=Dlat PE=1 SV=2	7.3	7.3	7.3	67.941	642	404260	413950	515120	866810	380300	379490	84569	11550	11827	14718	24766	10866	10842	324520	407290	548680	932010	415870	331570
Mus musculus	O08749	Dihydrolipoyl dehydrogenase, mitochondrial	Dld	sp|O08749|DLDH_MOUSE Dihydrolipoyl dehydrogenase, mitochondrial OS=Mus musculus OX=10090 GN=Dld PE=1 SV=2	29.9	29.9	29.9	54.272	509	10233000	17938000	19929000	18927000	17895000	15937000	4802800	487260	854210	949010	901290	852140	758880	11000000	17480000	19617000	18385000	17742000	14821000
Mus musculus	Q9D2G2	Dihydrolipoyllysine-residue succinyltransferase component of 2-oxoglutarate dehydrogenase complex, mitochondrial	Dlst	sp|Q9D2G2|ODO2_MOUSE Dihydrolipoyllysine-residue succinyltransferase component of 2-oxoglutarate dehydrogenase complex, mitochondrial OS=Mus musculus OX=10090 GN=Dlst PE=1 SV=1	7	7	7	48.994	454	1166600	2205700	2968100	1988600	1567200	997270	453890	48608	91904	123670	82858	65299	41553	0	2442600	3826500	1546100	1237000	674660
Homo sapiens	P11532	Dystrophin	DMD	sp|P11532|DMD_HUMAN Dystrophin OS=Homo sapiens OX=9606 GN=DMD PE=1 SV=3	0.3	0.3	0.3	426.74	3685	184000	534430	368610	98697	74207	1117700	12008	929.28	2699.1	1861.7	498.47	374.78	5644.9	0	0	0	0	0	1117700
Mus musculus	Q9Z2W0	Aspartyl aminopeptidase	Dnpep	sp|Q9Z2W0|DNPEP_MOUSE Aspartyl aminopeptidase OS=Mus musculus OX=10090 GN=Dnpep PE=1 SV=2	5.7	5.7	5.7	52.206	473	25038	186640	246790	259350	100310	181740	49994	1251.9	9332.2	12340	12967	5015.4	9087	0	178730	240770	247530	0	207500
Mus musculus	P31428	Dipeptidase 1	Dpep1	sp|P31428|DPEP1_MOUSE Dipeptidase 1 OS=Mus musculus OX=10090 GN=Dpep1 PE=1 SV=2	9.8	9.8	9.8	45.722	410	131380	527310	756970	607830	578550	292590	120610	5474.3	21971	31540	25326	24106	12191	0	456530	757820	560960	675630	312300
Mus musculus	Q9ET22	Dipeptidyl peptidase 2	Dpp7	sp|Q9ET22|DPP2_MOUSE Dipeptidyl peptidase 2 OS=Mus musculus OX=10090 GN=Dpp7 PE=1 SV=2	2	2	2	56.253	506	17591	85431	84235	83127	60517	87362	23237	977.28	4746.2	4679.7	4618.2	3362.1	4853.4	0	0	0	0	0	87362
Mus musculus	Q9QZZ6	Dermatopontin	Dpt	sp|Q9QZZ6|DERM_MOUSE Dermatopontin OS=Mus musculus OX=10090 GN=Dpt PE=1 SV=1	5.5	5.5	5.5	23.995	201	229610	189750	49646	79888	102580	53358	88104	28701	23719	6205.8	9986	12823	6669.8	0	189750	0	0	0	0
Mus musculus	O08553	Dihydropyrimidinase-related protein 2	Dpysl2	sp|O08553|DPYL2_MOUSE Dihydropyrimidinase-related protein 2 OS=Mus musculus OX=10090 GN=Dpysl2 PE=1 SV=2	60.7	60.7	50.9	62.277	572	16906000	36330000	46056000	42200000	38440000	35504000	6949600	545350	1171900	1485700	1361300	1240000	1145300	21943000	40125000	50632000	34360000	34904000	32761000
Mus musculus	Q62188	Dihydropyrimidinase-related protein 3	Dpysl3	sp|Q62188|DPYL3_MOUSE Dihydropyrimidinase-related protein 3 OS=Mus musculus OX=10090 GN=Dpysl3 PE=1 SV=1	17.2	12.5	7.4	61.936	570	13857000	36525000	44383000	46603000	27858000	21474000	6575900	477820	1259500	1530500	1607000	960640	740480	30611000	34441000	38878000	34321000	25906000	26543000
Mus musculus	Q9R0P5	Destrin	Dstn	sp|Q9R0P5|DEST_MOUSE Destrin OS=Mus musculus OX=10090 GN=Dstn PE=1 SV=3	21.8	21.8	21.8	18.521	165	583500	551230	797330	1328200	1174500	315850	431880	53045	50112	72484	120750	106780	28714	582190	577400	0	0	1149700	0
Mus musculus	Q9D0M5	Dynein light chain 2, cytoplasmic	Dynll2	sp|Q9D0M5|DYL2_MOUSE Dynein light chain 2, cytoplasmic OS=Mus musculus OX=10090 GN=Dynll2 PE=1 SV=1;sp|P63168|DYL1_MOUSE Dynein light chain 1, cytoplasmic OS=Mus musculus OX=10090 GN=Dynll1 PE=1 SV=1	24.7	24.7	24.7	10.35	89	751280	438360	625510	1825600	867660	454600	992600	150260	87672	125100	365120	173530	90920	945570	333550	575790	1705700	1050200	352250
Mus musculus	Q8BI55	Dual specificity tyrosine-phosphorylation-regulated kinase 4	Dyrk4	sp|Q8BI55|DYRK4_MOUSE Dual specificity tyrosine-phosphorylation-regulated kinase 4 OS=Mus musculus OX=10090 GN=Dyrk4 PE=2 SV=1;sp|Q922Y0|DYRK3_MOUSE Dual specificity tyrosine-phosphorylation-regulated kinase 3 OS=Mus musculus OX=10090 GN=Dyrk3 PE=1 SV=1;sp	4.1	4.1	4.1	72.56	632	0	0	856860	1721200	153620	0	70043	0	0	21971	44133	3938.9	0	0	0	0	1721200	0	0
Mus musculus	O35459	Delta(3,5)-Delta(2,4)-dienoyl-CoA isomerase, mitochondrial	Ech1	sp|O35459|ECH1_MOUSE Delta(3,5)-Delta(2,4)-dienoyl-CoA isomerase, mitochondrial OS=Mus musculus OX=10090 GN=Ech1 PE=1 SV=1	4.9	4.9	4.9	36.118	327	0	125070	213040	0	104790	35425	23917	0	6253.4	10652	0	5239.7	1771.3	0	0	0	0	0	35425
Mus musculus	P42125	Enoyl-CoA delta isomerase 1, mitochondrial	Eci1	sp|P42125|ECI1_MOUSE Enoyl-CoA delta isomerase 1, mitochondrial OS=Mus musculus OX=10090 GN=Eci1 PE=1 SV=2	18	18	18	32.25	289	2356700	4200600	4058300	4659800	1985400	1459700	1040000	130930	233360	225460	258880	110300	81095	1548800	3704700	4458600	3282300	3670500	2055400
Mus musculus	P10126	Elongation factor 1-alpha 1	Eef1a1	sp|P10126|EF1A1_MOUSE Elongation factor 1-alpha 1 OS=Mus musculus OX=10090 GN=Eef1a1 PE=1 SV=3;sp|P62631|EF1A2_MOUSE Elongation factor 1-alpha 2 OS=Mus musculus OX=10090 GN=Eef1a2 PE=1 SV=1	4.1	4.1	4.1	50.113	462	816560	271420	455710	1060200	696610	528390	182330	38884	12925	21700	50488	33172	25162	698960	334710	475720	1203500	624930	491080
Homo sapiens	Q5VTE0	Putative elongation factor 1-alpha-like 3	EEF1A1P5	sp|Q5VTE0|EF1A3_HUMAN Putative elongation factor 1-alpha-like 3 OS=Homo sapiens OX=9606 GN=EEF1A1P5 PE=5 SV=1;sp|P68104|EF1A1_HUMAN Elongation factor 1-alpha 1 OS=Homo sapiens OX=9606 GN=EEF1A1 PE=1 SV=1;sp|Q05639|EF1A2_HUMAN Elongation factor 1-alpha 2 OS	4.1	4.1	4.1	50.184	462	735490	356440	187740	1317800	775230	528390	185770	35024	16973	8940.2	62751	36916	25162	678690	383320	209470	1168600	1034800	426170
Mus musculus	O70251	Elongation factor 1-beta	Eef1b	sp|O70251|EF1B_MOUSE Elongation factor 1-beta OS=Mus musculus OX=10090 GN=Eef1b PE=1 SV=5	6.7	6.7	6.7	24.693	225	157300	240110	53183	237410	144340	64347	74724	13109	20010	4431.9	19784	12028	5362.3	0	0	0	237410	0	0
Mus musculus	P58252	Elongation factor 2	Eef2	sp|P58252|EF2_MOUSE Elongation factor 2 OS=Mus musculus OX=10090 GN=Eef2 PE=1 SV=2	2.9	2.9	2.9	95.313	858	0	40893	105060	43585	175140	32266	8821.1	0	908.73	2334.8	968.57	3892	717.02	0	0	0	0	175140	0
Mus musculus	P17182	Alpha-enolase	Eno1	sp|P17182|ENOA_MOUSE Alpha-enolase OS=Mus musculus OX=10090 GN=Eno1 PE=1 SV=3	40.1	40.1	27.9	47.14	434	3654200	12403000	7136100	19158000	12147000	7812000	2832200	166100	563760	324370	870800	552120	355090	5566800	11777000	6727300	15916000	10952000	8514500
Mus musculus	P17183	Gamma-enolase	Eno2	sp|P17183|ENOG_MOUSE Gamma-enolase OS=Mus musculus OX=10090 GN=Eno2 PE=1 SV=2	44.2	32	30.2	47.296	434	1619600	3911600	2016400	5105600	2699600	2847400	866670	77123	186260	96017	243120	128550	135590	1914900	3674200	2621100	4513600	3012000	2464300
Mus musculus	P21550	Beta-enolase	Eno3	sp|P21550|ENOB_MOUSE Beta-enolase OS=Mus musculus OX=10090 GN=Eno3 PE=1 SV=3	29	18	18	47.024	434	1172400	2316100	1937300	2905900	1619100	1410400	568060	58621	115810	96866	145300	80954	70520	1805700	2413100	1779900	2503900	1533900	1324800
Mus musculus	P16406	Glutamyl aminopeptidase	Enpep	sp|P16406|AMPE_MOUSE Glutamyl aminopeptidase OS=Mus musculus OX=10090 GN=Enpep PE=1 SV=1	1.3	1.3	1.3	107.96	945	0	32049	45139	53016	60878	0	3746.7	0	628.41	885.07	1039.5	1193.7	0	0	0	0	0	60878	0
Mus musculus	P55772	Ectonucleoside triphosphate diphosphohydrolase 1	Entpd1	sp|P55772|ENTP1_MOUSE Ectonucleoside triphosphate diphosphohydrolase 1 OS=Mus musculus OX=10090 GN=Entpd1 PE=1 SV=1	3.1	3.1	3.1	57.205	510	112760	436790	673750	973310	534860	367250	172150	6264.3	24266	37430	54073	29714	20403	0	0	0	0	0	367250
Mus musculus	O55026	Ectonucleoside triphosphate diphosphohydrolase 2	Entpd2	sp|O55026|ENTP2_MOUSE Ectonucleoside triphosphate diphosphohydrolase 2 OS=Mus musculus OX=10090 GN=Entpd2 PE=1 SV=2	11.1	11.1	11.1	54.319	495	4218800	4303700	4062300	6020000	3978100	3239200	1173700	191760	195620	184650	273640	180820	147240	4127000	4390300	3873100	6623000	3710700	3098100
Mus musculus	Q99M71	Mammalian ependymin-related protein 1	Epdr1	sp|Q99M71|EPDR1_MOUSE Mammalian ependymin-related protein 1 OS=Mus musculus OX=10090 GN=Epdr1 PE=1 SV=1	8.9	8.9	8.9	25.485	224	923760	830390	529240	1567700	1122200	913700	588700	92376	83039	52924	156770	112220	91370	1036100	691040	567580	1580800	1212400	799050
Mus musculus	Q9D379	Epoxide hydrolase 1	Ephx1	sp|Q9D379|HYEP_MOUSE Epoxide hydrolase 1 OS=Mus musculus OX=10090 GN=Ephx1 PE=1 SV=2	13.6	13.6	13.6	52.576	455	727810	1727000	919950	3036400	2000500	1506300	354210	25993	61680	32855	108440	71447	53796	775870	1831700	944110	2664900	2059500	1641900
Mus musculus	Q9EQH2	Endoplasmic reticulum aminopeptidase 1	Erap1	sp|Q9EQH2|ERAP1_MOUSE Endoplasmic reticulum aminopeptidase 1 OS=Mus musculus OX=10090 GN=Erap1 PE=1 SV=2	4.9	4.9	4.9	106.6	930	38937	176020	162140	144440	158790	168560	17685	811.2	3667.1	3378	3009.2	3308.2	3511.7	0	152320	140550	163460	200260	153370
Mus musculus	P57759	Endoplasmic reticulum resident protein 29	Erp29	sp|P57759|ERP29_MOUSE Endoplasmic reticulum resident protein 29 OS=Mus musculus OX=10090 GN=Erp29 PE=1 SV=2	11.8	11.8	11.8	28.823	262	559070	433150	360950	784620	613980	325800	256470	46589	36096	30079	65385	51165	27150	559330	441290	369510	738040	571510	397890
Homo sapiens	Q9BS26	Endoplasmic reticulum resident protein 44	ERP44	sp|Q9BS26|ERP44_HUMAN Endoplasmic reticulum resident protein 44 OS=Homo sapiens OX=9606 GN=ERP44 PE=1 SV=1	3.4	3.4	3.4	46.971	406	81995	277870	166750	332130	159290	127830	57293	4099.7	13893	8337.4	16607	7964.7	6391.7	0	0	0	0	0	127830
Mus musculus	Q9R0P3	S-formylglutathione hydrolase	Esd	sp|Q9R0P3|ESTD_MOUSE S-formylglutathione hydrolase OS=Mus musculus OX=10090 GN=Esd PE=1 SV=1	24.5	24.5	24.5	31.319	282	163450	503350	669790	736830	1343700	338630	268270	11675	35954	47842	52631	95980	24188	0	636020	423710	1005800	1056900	469840
Mus musculus	Q99LC5	Electron transfer flavoprotein subunit alpha, mitochondrial	Etfa	sp|Q99LC5|ETFA_MOUSE Electron transfer flavoprotein subunit alpha, mitochondrial OS=Mus musculus OX=10090 GN=Etfa PE=1 SV=2	9.6	9.6	9.6	35.009	333	32946	661250	726320	398350	763710	479410	153100	1647.3	33062	36316	19917	38186	23970	0	610240	700350	282310	890900	545230
Mus musculus	Q921G7	Electron transfer flavoprotein-ubiquinone oxidoreductase, mitochondrial	Etfdh	sp|Q921G7|ETFD_MOUSE Electron transfer flavoprotein-ubiquinone oxidoreductase, mitochondrial OS=Mus musculus OX=10090 GN=Etfdh PE=1 SV=1	19.2	19.2	19.2	68.09	616	5793300	5512100	5179300	5412200	4076300	2740400	870110	175560	167030	156950	164010	123520	83043	5728800	5364900	4782000	5370300	3787100	3481400
Mus musculus	P04117	Fatty acid-binding protein, adipocyte	Fabp4	sp|P04117|FABP4_MOUSE Fatty acid-binding protein, adipocyte OS=Mus musculus OX=10090 GN=Fabp4 PE=1 SV=3	38.6	38.6	38.6	14.65	132	1759700	1749300	4308300	7089000	2956200	1972600	2479400	219960	218670	538540	886130	369530	246570	1631900	2068800	4748900	6535000	3015100	1835400
Mus musculus	Q05816	Fatty acid-binding protein, epidermal	Fabp5	sp|Q05816|FABP5_MOUSE Fatty acid-binding protein 5 OS=Mus musculus OX=10090 GN=Fabp5 PE=1 SV=3	14.8	14.8	14.8	15.137	135	82786	58993	234910	452930	119860	68723	145460	11827	8427.5	33558	64705	17123	9817.5	0	0	0	452930	0	0
Mus musculus	P51880	Fatty acid-binding protein, brain	Fabp7	sp|P51880|FABP7_MOUSE Fatty acid-binding protein, brain OS=Mus musculus OX=10090 GN=Fabp7 PE=1 SV=2	13.6	13.6	13.6	14.893	132	899050	768150	1457900	921900	466810	232640	678060	128440	109740	208270	131700	66688	33234	623080	834910	1513500	838050	676270	0
Mus musculus	P19096	Fatty acid synthase	Fasn	sp|P19096|FAS_MOUSE Fatty acid synthase OS=Mus musculus OX=10090 GN=Fasn PE=1 SV=2	2.5	2.5	2.5	272.43	2504	460110	448660	205740	70661	449200	209090	15623	3899.2	3802.2	1743.6	598.82	3806.8	1771.9	483150	453480	177190	114710	333830	253650
Mus musculus	Q9WVH9	Fibulin-5	Fbln5	sp|Q9WVH9|FBLN5_MOUSE Fibulin-5 OS=Mus musculus OX=10090 GN=Fbln5 PE=1 SV=1	4.5	4.5	4.5	50.193	448	138100	274030	419710	347740	309940	115480	94411	8123.3	16119	24689	20455	18232	6792.7	0	0	0	0	309940	0
Mus musculus	Q61554	Fibrillin-1	Fbn1	sp|Q61554|FBN1_MOUSE Fibrillin-1 OS=Mus musculus OX=10090 GN=Fbn1 PE=1 SV=2	13.2	13.2	13.2	312.3	2873	14572000	22185000	9873600	6260100	15026000	12337000	535030	97145	147900	65824	41734	100180	82249	15230000	23682000	9412200	4441200	14243000	13245000
Mus musculus	Q920E5	Farnesyl pyrophosphate synthase	Fdps	sp|Q920E5|FPPS_MOUSE Farnesyl pyrophosphate synthase OS=Mus musculus OX=10090 GN=Fdps PE=1 SV=1	7.4	7.4	7.4	40.581	353	0	189690	363770	256880	337810	61212	67187	0	10539	20209	14271	18767	3400.7	0	165520	355620	236900	390120	0
Mus musculus	E9PV24	Fibrinogen alpha chain	Fga	sp|E9PV24|FIBA_MOUSE Fibrinogen alpha chain OS=Mus musculus OX=10090 GN=Fga PE=1 SV=1	1.6	1.6	1.6	87.428	789	114880	156700	77525	84530	78668	58673	15432	3104.8	4235.2	2095.3	2284.6	2126.2	1585.8	0	0	0	0	0	58673
Mus musculus	P97807	Fumarate hydratase, mitochondrial	Fh	sp|P97807|FUMH_MOUSE Fumarate hydratase, mitochondrial OS=Mus musculus OX=10090 GN=Fh PE=1 SV=3	20.3	20.3	20.3	54.356	507	574210	1128800	2783500	1873500	1415800	866510	320080	21267	41807	103090	69388	52439	32093	601450	1258100	2850400	1557600	1035700	594950
Mus musculus	P26883	Peptidyl-prolyl cis-trans isomerase FKBP1A	Fkbp1a	sp|P26883|FKB1A_MOUSE Peptidyl-prolyl cis-trans isomerase FKBP1A OS=Mus musculus OX=10090 GN=Fkbp1a PE=1 SV=2	12	12	12	11.922	108	485250	403630	665030	1518300	742490	525510	1446700	161750	134540	221680	506080	247500	175170	0	0	665030	0	0	0
Mus musculus	Q8BTM8	Filamin-A	Flna	sp|Q8BTM8|FLNA_MOUSE Filamin-A OS=Mus musculus OX=10090 GN=Flna PE=1 SV=5	8.3	8.3	8.3	281.22	2647	548660	1713500	1671400	2809700	3496300	2678200	96401	4094.5	12787	12473	20968	26092	19986	847610	2191800	1865000	2682200	2995200	2335700
Mus musculus	Q8K2I3	Dimethylaniline monooxygenase [N-oxide-forming] 2	Fmo2	sp|Q8K2I3|FMO2_MOUSE Dimethylaniline monooxygenase [N-oxide-forming] 2 OS=Mus musculus OX=10090 GN=Fmo2 PE=1 SV=3	3.6	3.6	3.6	60.974	535	0	136460	317140	302960	290090	190500	41238	0	4548.8	10571	10099	9669.6	6349.9	0	0	0	0	0	190500
Mus musculus	Q61553	Fascin	Fscn1	sp|Q61553|FSCN1_MOUSE Fascin OS=Mus musculus OX=10090 GN=Fscn1 PE=1 SV=4	7.7	7.7	7.7	54.507	493	166550	0	80512	0	0	203260	16083	5948.4	0	2875.4	0	0	7259.2	0	0	80512	0	0	0
Mus musculus	P09528	Ferritin heavy chain	Fth1	sp|P09528|FRIH_MOUSE Ferritin heavy chain OS=Mus musculus OX=10090 GN=Fth1 PE=1 SV=2	28	28	28	21.066	182	2239600	2261000	2038500	5200000	3673600	1863800	1570600	203600	205550	185310	472730	333960	169430	2080800	2056300	2195500	5131500	3830800	1981700
Mus musculus	P29391	Ferritin light chain 1	Ftl1	sp|P29391|FRIL1_MOUSE Ferritin light chain 1 OS=Mus musculus OX=10090 GN=Ftl1 PE=1 SV=2;sp|P49945|FRIL2_MOUSE Ferritin light chain 2 OS=Mus musculus OX=10090 GN=Ftl2 PE=3 SV=2	45.4	45.4	45.4	20.802	183	1012700	1194800	2038300	3701000	2222900	733120	908560	84388	99564	169860	308420	185240	61094	1247700	1285500	2283100	3097300	2274400	714810
Mus musculus	P59648	FXYD domain-containing ion transport regulator 7	Fxyd7	sp|P59648|FXYD7_MOUSE FXYD domain-containing ion transport regulator 7 OS=Mus musculus OX=10090 GN=Fxyd7 PE=3 SV=1	16.2	16.2	16.2	8.4867	80	0	0	0	190450	231850	0	211150	0	0	0	95227	115920	0	0	0	0	0	231850	0
Homo sapiens	P0DPI2	Glutamine amidotransferase-like class 1 domain-containing protein 3A	GAL3A	sp|P0DPI2|GAL3A_HUMAN Glutamine amidotransferase-like class 1 domain-containing protein 3A, mitochondrial OS=Homo sapiens OX=9606 GN=GATD3A PE=1 SV=1;sp|A0A0B4J2D5|GAL3B_HUMAN Glutamine amidotransferase-like class 1 domain-containing protein 3B, mitochondr	9.7	9.7	9.7	28.17	268	297070	0	81384	586880	560770	0	101740	19805	0	5425.6	39125	37385	0	0	0	0	0	560770	0
Mus musculus	Q8BHN3	Neutral alpha-glucosidase AB	Ganab	sp|Q8BHN3|GANAB_MOUSE Neutral alpha-glucosidase AB OS=Mus musculus OX=10090 GN=Ganab PE=1 SV=1	21.4	21.4	21.4	106.91	944	2336200	4389300	3668500	3526900	3734700	3297700	455510	50786	95419	79750	76672	81190	71689	1923800	4503200	4008700	3410500	3687300	3419800
Mus musculus	P16858	Glyceraldehyde-3-phosphate dehydrogenase	Gapdh	sp|P16858|G3P_MOUSE Glyceraldehyde-3-phosphate dehydrogenase OS=Mus musculus OX=10090 GN=Gapdh PE=1 SV=2	25.2	25.2	25.2	35.81	333	607880	4407400	3145400	2702500	3337100	1471500	979490	37992	275460	196590	168910	208570	91969	875440	3564100	3688600	2844100	3151900	1547700
Mus musculus	O55126	Protein NipSnap homolog 2	Gbas	sp|O55126|NIPS2_MOUSE Protein NipSnap homolog 2 OS=Mus musculus OX=10090 GN=Nipsnap2 PE=1 SV=1	10	10	10	32.932	281	870270	289030	153320	182180	285050	168270	121760	54392	18064	9582.2	11386	17815	10517	870270	0	0	0	0	0
Mus musculus	P50396	Rab GDP dissociation inhibitor alpha	Gdi1	sp|P50396|GDIA_MOUSE Rab GDP dissociation inhibitor alpha OS=Mus musculus OX=10090 GN=Gdi1 PE=1 SV=3	43.6	43.6	31.3	50.521	447	3592100	7374400	11941000	8239000	7504400	5521100	1766900	143680	294980	477620	329560	300180	220850	4830300	7784400	12691000	6779000	7093000	4993400
Mus musculus	Q61598	Rab GDP dissociation inhibitor beta	Gdi2	sp|Q61598|GDIB_MOUSE Rab GDP dissociation inhibitor beta OS=Mus musculus OX=10090 GN=Gdi2 PE=1 SV=1	38.2	25.8	25.8	50.537	445	631500	1717500	1584800	3064200	2650500	1686300	404810	22554	61338	56600	109430	94661	60226	562940	1212200	1615700	3913900	2328800	1701100
Mus musculus	P06880	Somatotropin	Gh1	sp|P06880|SOMA_MOUSE Somatotropin OS=Mus musculus OX=10090 GN=Gh1 PE=2 SV=1	29.2	29.2	29.2	24.716	216	387450	234920	1022700	18715000	12935000	3783600	3707900	38745	23492	102270	1871500	1293500	378360	527910	391110	948580	18192000	14083000	2628200
Mus musculus	P23780	Beta-galactosidase	Glb1	sp|P23780|BGAL_MOUSE Beta-galactosidase OS=Mus musculus OX=10090 GN=Glb1 PE=1 SV=1	1.9	1.9	1.9	73.12	647	0	0	0	66898	21976	0	3554.9	0	0	0	2675.9	879.04	0	0	0	0	0	21976	0
Mus musculus	Q9CPU0	Lactoylglutathione lyase	Glo1	sp|Q9CPU0|LGUL_MOUSE Lactoylglutathione lyase OS=Mus musculus OX=10090 GN=Glo1 PE=1 SV=3	14.7	14.7	14.7	20.809	184	1038000	896710	908410	985360	1210400	588850	511610	94364	81519	82583	89578	110040	53532	1172100	1077900	1066200	0	737350	0
Mus musculus	Q9CPV4	Glyoxalase domain-containing protein 4	Glod4	sp|Q9CPV4|GLOD4_MOUSE Glyoxalase domain-containing protein 4 OS=Mus musculus OX=10090 GN=Glod4 PE=1 SV=1	6	6	6	33.316	298	634240	912890	1012100	484760	1137500	885040	241260	30202	43471	48195	23084	54167	42145	551620	1133800	1256500	558190	844220	722190
Mus musculus	P26443	Glutamate dehydrogenase 1, mitochondrial	Glud1	sp|P26443|DHE3_MOUSE Glutamate dehydrogenase 1, mitochondrial OS=Mus musculus OX=10090 GN=Glud1 PE=1 SV=1	34.2	34.2	34.2	61.336	558	4190300	7662400	8838100	8208100	8119900	6421400	1316400	126980	232190	267820	248730	246060	194590	4861500	8277100	8365700	8694900	7585100	5625700
Mus musculus	Q9CQI3	Glia maturation factor beta	Gmfb	sp|Q9CQI3|GMFB_MOUSE Glia maturation factor beta OS=Mus musculus OX=10090 GN=Gmfb PE=1 SV=3	19	19	19	16.723	142	100940	18244	479610	147720	190300	0	104090	11216	2027.1	53290	16414	21145	0	0	0	556610	0	113300	0
Mus musculus	P30677	Guanine nucleotide-binding protein subunit alpha-14	Gna14	sp|P30677|GNA14_MOUSE Guanine nucleotide-binding protein subunit alpha-14 OS=Mus musculus OX=10090 GN=Gna14 PE=1 SV=2;sp|P21278|GNA11_MOUSE Guanine nucleotide-binding protein subunit alpha-11 OS=Mus musculus OX=10090 GN=Gna11 PE=1 SV=1	8.5	5.4	5.4	41.527	355	0	0	59403	0	189280	0	12434	0	0	2970.1	0	9463.8	0	0	0	0	0	189280	0
Mus musculus	B2RSH2	Guanine nucleotide-binding protein G(i) subunit alpha-1	Gnai1	sp|B2RSH2|GNAI1_MOUSE Guanine nucleotide-binding protein G(i) subunit alpha-1 OS=Mus musculus OX=10090 GN=Gnai1 PE=1 SV=1	20.1	20.1	13.6	40.361	354	1325500	3164700	3575300	4834900	4708000	1345100	1263600	88368	210980	238350	322320	313860	89676	930220	2706300	3411200	5601700	5102000	1202000
Mus musculus	P08752	Guanine nucleotide-binding protein G(i) subunit alpha-2	Gnai2	sp|P08752|GNAI2_MOUSE Guanine nucleotide-binding protein G(i) subunit alpha-2 OS=Mus musculus OX=10090 GN=Gnai2 PE=1 SV=5	20	13.5	13.5	40.489	355	175150	743280	1090300	1135100	1343700	414760	288370	10303	43722	64136	66768	79044	24397	0	736860	945750	1300400	1019700	564560
Mus musculus	P21279	Guanine nucleotide-binding protein G(q) subunit alpha	Gnaq	sp|P21279|GNAQ_MOUSE Guanine nucleotide-binding protein G(q) subunit alpha OS=Mus musculus OX=10090 GN=Gnaq PE=1 SV=4	16.7	16.7	13.6	42.158	359	388310	1641000	2481200	2762900	3171500	637360	583280	20438	86370	130590	145420	166920	33546	0	1208700	2352200	2654400	3596200	882540
Mus musculus	P62874	Guanine nucleotide-binding protein G(I)/G(S)/G(T) subunit beta-1	Gnb1	sp|P62874|GBB1_MOUSE Guanine nucleotide-binding protein G(I)/G(S)/G(T) subunit beta-1 OS=Mus musculus OX=10090 GN=Gnb1 PE=1 SV=3	50.9	50.9	32.9	37.377	340	5467200	13428000	15905000	15715000	21828000	9060400	6261800	420560	1032900	1223500	1208800	1679100	696950	6975100	16027000	15472000	16356000	18132000	8422000
Mus musculus	P62880	Guanine nucleotide-binding protein G(I)/G(S)/G(T) subunit beta-2	Gnb2	sp|P62880|GBB2_MOUSE Guanine nucleotide-binding protein G(I)/G(S)/G(T) subunit beta-2 OS=Mus musculus OX=10090 GN=Gnb2 PE=1 SV=3	44.4	26.5	26.5	37.331	340	780160	2177200	3289200	2279300	4322900	1944100	1137900	60012	167480	253010	175330	332530	149550	438610	2366100	4139300	2315400	3697200	1836200
Mus musculus	P63213	Guanine nucleotide-binding protein G(I)/G(S)/G(O) subunit gamma-2	Gng2	sp|P63213|GBG2_MOUSE Guanine nucleotide-binding protein G(I)/G(S)/G(O) subunit gamma-2 OS=Mus musculus OX=10090 GN=Gng2 PE=1 SV=2	22.5	22.5	22.5	7.8501	71	405810	699910	731350	947240	781430	488340	1013500	101450	174980	182840	236810	195360	122090	0	0	0	0	0	488340
Mus musculus	P05201	Aspartate aminotransferase, cytoplasmic	Got1	sp|P05201|AATC_MOUSE Aspartate aminotransferase, cytoplasmic OS=Mus musculus OX=10090 GN=Got1 PE=1 SV=3	35.8	35.8	35.8	46.247	413	1216100	3189000	3747700	4484900	5323900	3309800	886310	50672	132870	156150	186870	221830	137910	713510	3875500	4385200	3630900	5629700	3036600
Mus musculus	P05202	Aspartate aminotransferase, mitochondrial	Got2	sp|P05202|AATM_MOUSE Aspartate aminotransferase, mitochondrial OS=Mus musculus OX=10090 GN=Got2 PE=1 SV=1	34.4	34.4	34.4	47.411	430	4970600	18197000	17769000	21912000	30168000	11620000	4024500	191180	699880	683430	842770	1160300	446940	9170400	20712000	19908000	17759000	24446000	12642000
Mus musculus	Q64521	Glycerol-3-phosphate dehydrogenase, mitochondrial	Gpd2	sp|Q64521|GPDM_MOUSE Glycerol-3-phosphate dehydrogenase, mitochondrial OS=Mus musculus OX=10090 GN=Gpd2 PE=1 SV=2	4.7	4.7	4.7	80.953	727	188440	168350	336050	443210	240860	179380	35370	4282.7	3826.2	7637.6	10073	5474	4076.9	238030	0	329290	354200	0	225560
Mus musculus	P06745	Glucose-6-phosphate isomerase	Gpi	sp|P06745|G6PI_MOUSE Glucose-6-phosphate isomerase OS=Mus musculus OX=10090 GN=Gpi PE=1 SV=4	5.7	5.7	5.7	62.766	558	0	236790	637410	628990	550910	400910	94424	0	9107.3	24516	24192	21189	15420	0	352190	522770	520920	484060	454030
Mus musculus	P35803	Neuronal membrane glycoprotein M6-b	Gpm6b	sp|P35803|GPM6B_MOUSE Neuronal membrane glycoprotein M6-b OS=Mus musculus OX=10090 GN=Gpm6b PE=1 SV=2	4	4	4	36.209	328	91963	72525	53114	307370	197400	111830	75836	8360.3	6593.2	4828.6	27942	17945	10166	0	0	0	307370	0	0
Mus musculus	Q99LP6	GrpE protein homolog 1, mitochondrial	Grpel1	sp|Q99LP6|GRPE1_MOUSE GrpE protein homolog 1, mitochondrial OS=Mus musculus OX=10090 GN=Grpel1 PE=1 SV=1	5.1	5.1	5.1	24.307	217	66043	57076	86051	60663	79017	0	24918	4717.4	4076.9	6146.5	4333.1	5644.1	0	0	0	86051	0	0	0
Mus musculus	P13020	Gelsolin	Gsn	sp|P13020|GELS_MOUSE Gelsolin OS=Mus musculus OX=10090 GN=Gsn PE=1 SV=3;	5	5	5	85.941	780	266650	461220	488730	564050	434130	381730	78682	8080.4	13976	14810	17092	13155	11567	319090	455080	476940	506110	452900	386390
Mus musculus	P24472	Glutathione S-transferase A4	Gsta4	sp|P24472|GSTA4_MOUSE Glutathione S-transferase A4 OS=Mus musculus OX=10090 GN=Gsta4 PE=1 SV=3	13.5	13.5	13.5	25.564	222	188360	253100	163480	1319600	415890	189340	252980	18836	25310	16348	131960	41589	18934	0	0	0	1319600	0	0
Mus musculus	P10649	Glutathione S-transferase Mu 1	Gstm1	sp|P10649|GSTM1_MOUSE Glutathione S-transferase Mu 1 OS=Mus musculus OX=10090 GN=Gstm1 PE=1 SV=2	62.8	62.8	47.2	25.97	218	4796700	4421700	5392600	8963700	7032900	2525800	2070800	299800	276350	337040	560230	439560	157860	5227900	5265900	5556200	7708000	6659500	2546600
Mus musculus	P15626	Glutathione S-transferase Mu 2	Gstm2	sp|P15626|GSTM2_MOUSE Glutathione S-transferase Mu 2 OS=Mus musculus OX=10090 GN=Gstm2 PE=1 SV=2	33.5	17.9	17.9	25.716	218	288200	367400	462550	617050	341390	127590	137760	18012	22963	28909	38565	21337	7974.1	0	231110	569450	258780	632820	223820
Homo sapiens	P46439	Glutathione S-transferase Mu 5	GSTM5	sp|P46439|GSTM5_HUMAN Glutathione S-transferase Mu 5 OS=Homo sapiens OX=9606 GN=GSTM5 PE=1 SV=3	7.8	7.8	0	25.674	218	1699100	2180700	2164900	2723800	3240100	1584600	849570	106190	136290	135310	170240	202510	99037	2027900	2331000	2329400	2933800	2959800	1011200
Mus musculus	O09131	Glutathione S-transferase omega-1	Gsto1	sp|O09131|GSTO1_MOUSE Glutathione S-transferase omega-1 OS=Mus musculus OX=10090 GN=Gsto1 PE=1 SV=2	13.8	13.8	13.8	27.497	240	190580	202810	42150	2776100	2497500	501540	388170	11911	12676	2634.4	173500	156100	31346	182170	142980	0	3071000	2495700	276620
Mus musculus	P19157	Glutathione S-transferase P 1	Gstp1	sp|P19157|GSTP1_MOUSE Glutathione S-transferase P 1 OS=Mus musculus OX=10090 GN=Gstp1 PE=1 SV=2;sp|P46425|GSTP2_MOUSE Glutathione S-transferase P 2 OS=Mus musculus OX=10090 GN=Gstp2 PE=1 SV=2	28.6	28.6	28.6	23.609	210	2533500	1746000	1538000	3092800	2568600	1193700	1056000	211120	145500	128170	257730	214050	99474	2652800	2122900	1900300	2393700	2031800	1571000
Mus musculus	Q3THW5	Histone H2A.V	H2afv	sp|Q3THW5|H2AV_MOUSE Histone H2A.V OS=Mus musculus OX=10090 GN=H2afv PE=1 SV=3;sp|P0C0S6|H2AZ_MOUSE Histone H2A.Z OS=Mus musculus OX=10090 GN=H2afz PE=1 SV=2	25.8	13.3	13.3	13.509	128	196510	317810	149650	22560	111770	78370	175340	39302	63562	29931	4511.9	22354	15674	0	0	0	0	0	78370
Mus musculus	P84244	Histone H3.3	H3f3a	sp|P84244|H33_MOUSE Histone H3.3 OS=Mus musculus OX=10090 GN=H3f3a PE=1 SV=2;sp|P84228|H32_MOUSE Histone H3.2 OS=Mus musculus OX=10090 GN=Hist1h3b PE=1 SV=2;sp|P68433|H31_MOUSE Histone H3.1 OS=Mus musculus OX=10090 GN=Hist1h3a PE=1 SV=2;sp|P02301|H3C_MOUSE	16.9	16.9	16.9	15.328	136	28708000	14167000	30995000	17160000	14716000	6790700	28134000	7177000	3541700	7748700	4290000	3679100	1697700	27723000	21967000	32899000	12712000	11991000	5244300
Mus musculus	Q61425	Hydroxyacyl-coenzyme A dehydrogenase, mitochondrial	Hadh	sp|Q61425|HCDH_MOUSE Hydroxyacyl-coenzyme A dehydrogenase, mitochondrial OS=Mus musculus OX=10090 GN=Hadh PE=1 SV=2	3.5	3.5	3.5	34.463	314	145030	351890	387510	361610	452310	140270	131330	10359	25135	27679	25829	32308	10019	0	0	0	361610	0	0
Mus musculus	Q8BMS1	Trifunctional enzyme subunit alpha, mitochondrial	Hadha	sp|Q8BMS1|ECHA_MOUSE Trifunctional enzyme subunit alpha, mitochondrial OS=Mus musculus OX=10090 GN=Hadha PE=1 SV=1	4.6	4.6	4.6	82.669	763	7728	151860	261020	125460	143840	78521	20222	203.37	3996.3	6869.1	3301.6	3785.4	2066.3	0	153680	258030	0	145010	0
Mus musculus	Q99JY0	Trifunctional enzyme subunit beta, mitochondrial	Hadhb	sp|Q99JY0|ECHB_MOUSE Trifunctional enzyme subunit beta, mitochondrial OS=Mus musculus OX=10090 GN=Hadhb PE=1 SV=1	2.3	2.3	2.3	51.386	475	242290	472300	174610	478960	359750	298120	81041	9691.6	18892	6984.3	19159	14390	11925	0	472300	0	0	0	0
Mus musculus	P01942	Hemoglobin subunit alpha	Hba	sp|P01942|HBA_MOUSE Hemoglobin subunit alpha OS=Mus musculus OX=10090 GN=Hba PE=1 SV=2	50.7	50.7	44.4	15.085	142	26563000	20832000	37774000	110240000	53242000	22297000	33868000	3320400	2604000	4721800	13779000	6655200	2787100	28079000	14333000	44416000	98370000	51894000	25409000
Homo sapiens	P69905	Hemoglobin subunit alpha	HBA1	sp|P69905|HBA_HUMAN Hemoglobin subunit alpha OS=Homo sapiens OX=9606 GN=HBA1 PE=1 SV=2	25.4	25.4	19	15.257	142	10781000	4112800	15755000	39844000	25516000	6734500	12843000	1347600	514100	1969300	4980400	3189600	841810	11229000	4775300	15050000	38571000	23455000	9630300
Homo sapiens	P68871	Hemoglobin subunit beta	HBB	sp|P68871|HBB_HUMAN Hemoglobin subunit beta OS=Homo sapiens OX=9606 GN=HBB PE=1 SV=2	21.8	21.8	8.8	15.998	147	11295000	14438000	21130000	25478000	22286000	10111000	9521600	1026800	1312600	1920900	2316200	2026000	919160	9013700	11734000	13411000	30623000	25131000	14825000
Mus musculus	P02088	Hemoglobin subunit beta-1	Hbb-b1	sp|P02088|HBB1_MOUSE Hemoglobin subunit beta-1 OS=Mus musculus OX=10090 GN=Hbb-b1 PE=1 SV=2	70.7	70.7	35.4	15.84	147	46778000	55388000	78426000	131640000	72828000	47442000	39318000	4252500	5035300	7129600	11967000	6620700	4312900	39771000	53147000	68947000	152050000	64966000	52102000
Mus musculus	P02089	Hemoglobin subunit beta-2	Hbb-b2	sp|P02089|HBB2_MOUSE Hemoglobin subunit beta-2 OS=Mus musculus OX=10090 GN=Hbb-b2 PE=1 SV=2	44.2	8.8	8.8	15.878	147	956690	748200	1091700	2805400	1681300	666320	722700	86972	68018	99250	255040	152850	60574	0	0	0	0	1681300	0
Mus musculus	Q3UGR5	Haloacid dehalogenase-like hydrolase domain-containing protein 2	Hdhd2	sp|Q3UGR5|HDHD2_MOUSE Haloacid dehalogenase-like hydrolase domain-containing protein 2 OS=Mus musculus OX=10090 GN=Hdhd2 PE=1 SV=2	16.2	16.2	16.2	28.73	259	91093	451890	576530	559520	592280	315270	235140	8281.2	41081	52412	50865	53844	28661	123620	507670	451880	604080	535690	363660
Mus musculus	Q99L13	3-hydroxyisobutyrate dehydrogenase, mitochondrial	Hibadh	sp|Q99L13|3HIDH_MOUSE 3-hydroxyisobutyrate dehydrogenase, mitochondrial OS=Mus musculus OX=10090 GN=Hibadh PE=1 SV=1	4.2	4.2	4.2	35.44	335	0	307040	709460	374060	347090	196640	138160	0	21931	50676	26718	24792	14046	0	0	709460	0	0	0
Mus musculus	Q8QZS1	3-hydroxyisobutyryl-CoA hydrolase, mitochondrial	Hibch	sp|Q8QZS1|HIBCH_MOUSE 3-hydroxyisobutyryl-CoA hydrolase, mitochondrial OS=Mus musculus OX=10090 GN=Hibch PE=1 SV=1	5.5	5.5	5.5	43.037	385	26037	151370	230140	242580	360480	121390	45280	1041.5	6054.9	9205.6	9703.1	14419	4855.7	0	0	0	0	368610	113260
Mus musculus	P70349	Histidine triad nucleotide-binding protein 1	Hint1	sp|P70349|HINT1_MOUSE Histidine triad nucleotide-binding protein 1 OS=Mus musculus OX=10090 GN=Hint1 PE=1 SV=3	11.1	11.1	11.1	13.777	126	199600	137680	226630	617520	387880	138990	213540	24950	17210	28328	77190	48485	17373	0	0	0	0	387880	0
Mus musculus	P43274	Histone H1.4	Hist1h1e	sp|P43274|H14_MOUSE Histone H1.4 OS=Mus musculus OX=10090 GN=Hist1h1e PE=1 SV=2;sp|P43277|H13_MOUSE Histone H1.3 OS=Mus musculus OX=10090 GN=Hist1h1d PE=1 SV=2	13.7	13.7	13.7	21.977	219	865460	697560	188630	336690	615640	523460	358600	96162	77507	20959	37410	68404	58162	1130400	432580	0	0	0	0
Homo sapiens	P22492	Histone H1t	HIST1H1T	sp|P22492|H1T_HUMAN Histone H1t OS=Homo sapiens OX=9606 GN=HIST1H1T PE=2 SV=4;sp|P16403|H12_HUMAN Histone H1.2 OS=Homo sapiens OX=9606 GN=HIST1H1C PE=1 SV=2;sp|Q02539|H11_HUMAN Histone H1.1 OS=Homo sapiens OX=9606 GN=HIST1H1A PE=1 SV=3;sp|P10412|H14_HUMAN	5.3	5.3	5.3	22.019	207	498300	448400	301770	448360	432500	424160	283720	55367	49822	33530	49818	48056	47128	0	0	0	0	0	424160
Homo sapiens	Q99878	Histone H2A type 1-J	HIST1H2AJ	sp|Q99878|H2A1J_HUMAN Histone H2A type 1-J OS=Homo sapiens OX=9606 GN=HIST1H2AJ PE=1 SV=3;sp|Q96KK5|H2A1H_HUMAN Histone H2A type 1-H OS=Homo sapiens OX=9606 GN=HIST1H2AH PE=1 SV=3;sp|Q9BTM1|H2AJ_HUMAN Histone H2A.J OS=Homo sapiens OX=9606 GN=H2AFJ PE=1 SV=	35.9	35.9	23.4	13.936	128	23063000	16586000	34337000	27718000	25425000	10666000	27559000	4612500	3317100	6867400	5543700	5085100	2133300	16360000	9698100	41593000	28805000	32476000	8862400
Homo sapiens	Q99880	Histone H2B type 1-L	HIST1H2BL	sp|Q99880|H2B1L_HUMAN Histone H2B type 1-L OS=Homo sapiens OX=9606 GN=HIST1H2BL PE=1 SV=3;sp|Q99879|H2B1M_HUMAN Histone H2B type 1-M OS=Homo sapiens OX=9606 GN=HIST1H2BM PE=1 SV=3;sp|Q99877|H2B1N_HUMAN Histone H2B type 1-N OS=Homo sapiens OX=9606 GN=HIST1H	47.6	47.6	47.6	13.952	126	15324000	8776500	19328000	13884000	10177000	464470	9707500	2189100	1253800	2761200	1983400	1453800	66352	16122000	7283100	16088000	16108000	10455000	1159700
Mus musculus	Q8CGP2	Histone H2B type 1-P	Hist1h2bp	sp|Q8CGP2|H2B1P_MOUSE Histone H2B type 1-P OS=Mus musculus OX=10090 GN=Hist1h2bp PE=1 SV=3;sp|Q8CGP1|H2B1K_MOUSE Histone H2B type 1-K OS=Mus musculus OX=10090 GN=Hist1h2bk PE=1 SV=3;sp|Q6ZWY9|H2B1C_MOUSE Histone H2B type 1-C/E/G OS=Mus musculus OX=10090 GN	47.6	47.6	13.5	13.992	126	14798000	9660600	21044000	15685000	8591800	4768800	10650000	2114100	1380100	3006300	2240700	1227400	681260	17323000	6735500	14555000	19088000	10426000	5650700
Mus musculus	P62806	Histone H4	Hist1h4a	sp|P62806|H4_MOUSE Histone H4 OS=Mus musculus OX=10090 GN=Hist1h4a PE=1 SV=2	53.4	53.4	53.4	11.367	103	47429000	43314000	60534000	49763000	22870000	18107000	40336000	7904800	7218900	10089000	8293900	3811600	3017900	42820000	40921000	51020000	55864000	25652000	21781000
Mus musculus	Q64523	Histone H2A type 2-C	Hist2h2ac	sp|Q64523|H2A2C_MOUSE Histone H2A type 2-C OS=Mus musculus OX=10090 GN=Hist2h2ac PE=1 SV=3;sp|Q6GSS7|H2A2A_MOUSE Histone H2A type 2-A OS=Mus musculus OX=10090 GN=Hist2h2aa1 PE=1 SV=3;sp|C0HKE9|H2A1P_MOUSE Histone H2A type 1-P OS=Mus musculus OX=10090 GN=Hi	35.7	35.7	23.3	13.988	129	23547000	16734000	34994000	28840000	25173000	10792000	28016000	4709500	3346800	6998800	5768100	5034600	2158400	12409000	7483900	52891000	30071000	28435000	8791000
Homo sapiens	Q71DI3	Histone H3.2	HIST2H3A	sp|Q71DI3|H32_HUMAN Histone H3.2 OS=Homo sapiens OX=9606 GN=HIST2H3A PE=1 SV=3;sp|Q16695|H31T_HUMAN Histone H3.1t OS=Homo sapiens OX=9606 GN=HIST3H3 PE=1 SV=3;sp|P84243|H33_HUMAN Histone H3.3 OS=Homo sapiens OX=9606 GN=H3F3A PE=1 SV=2;sp|P68431|H31_HUMAN H	16.9	16.9	16.9	15.388	136	25888000	20715000	31548000	21012000	14486000	7161000	30203000	6471900	5178700	7886900	5253100	3621600	1790200	28478000	25419000	35151000	13658000	12620000	5434700
Mus musculus	Q9D2U9	Histone H2B type 3-A	Hist3h2ba	sp|Q9D2U9|H2B3A_MOUSE Histone H2B type 3-A OS=Mus musculus OX=10090 GN=Hist3h2ba PE=1 SV=3;sp|Q8CGP0|H2B3B_MOUSE Histone H2B type 3-B OS=Mus musculus OX=10090 GN=Hist3h2bb PE=1 SV=3;sp|Q64524|H2B2E_MOUSE Histone H2B type 2-E OS=Mus musculus OX=10090 GN=His	42.1	7.9	7.9	13.994	126	3871500	0	0	0	0	0	553080	553080	0	0	0	0	0	3871500	0	0	0	0	0
Mus musculus	P17710	Hexokinase-1	Hk1	sp|P17710|HXK1_MOUSE Hexokinase-1 OS=Mus musculus OX=10090 GN=Hk1 PE=1 SV=3	1.5	1.5	1.5	108.3	974	0	35529	70834	103420	36684	0	4650.2	0	670.36	1336.5	1951.2	692.14	0	0	0	0	103420	0	0
Mus musculus	P49312	Heterogeneous nuclear ribonucleoprotein A1	Hnrnpa1	sp|P49312|ROA1_MOUSE Heterogeneous nuclear ribonucleoprotein A1 OS=Mus musculus OX=10090 GN=Hnrnpa1 PE=1 SV=2	9.7	9.7	9.7	34.196	320	260870	261920	184640	480440	349120	165510	94584	14493	14551	10258	26691	19396	9195.3	162970	212280	161910	586350	420270	158720
Homo sapiens	Q32P51	Heterogeneous nuclear ribonucleoprotein A1-like 2	HNRNPA1L2	sp|Q32P51|RA1L2_HUMAN Heterogeneous nuclear ribonucleoprotein A1-like 2 OS=Homo sapiens OX=9606 GN=HNRNPA1L2 PE=2 SV=2;sp|P09651|ROA1_HUMAN Heterogeneous nuclear ribonucleoprotein A1 OS=Homo sapiens OX=9606 GN=HNRNPA1 PE=1 SV=5	9.7	9.7	9.7	34.225	320	260870	261920	184640	480440	349120	165510	100150	15345	15407	10861	28261	20537	9736.2	162970	212280	161910	586350	420270	158720
Mus musculus	O88569	Heterogeneous nuclear ribonucleoproteins A2/B1	Hnrnpa2b1	sp|O88569|ROA2_MOUSE Heterogeneous nuclear ribonucleoproteins A2/B1 OS=Mus musculus OX=10090 GN=Hnrnpa2b1 PE=1 SV=2	8.8	8.8	8.8	37.402	353	298030	330480	277110	239230	79735	30085	62734	14902	16524	13856	11962	3986.7	1504.2	0	0	277110	0	0	0
Mus musculus	Q9Z2X1	Heterogeneous nuclear ribonucleoprotein F	Hnrnpf	sp|Q9Z2X1|HNRPF_MOUSE Heterogeneous nuclear ribonucleoprotein F OS=Mus musculus OX=10090 GN=Hnrnpf PE=1 SV=3	8.2	8.2	4.1	45.729	415	112540	100980	104390	229010	137360	83602	51193	7502.9	6731.9	6959.6	15267	9157.4	5573.4	0	0	104390	0	0	0
Mus musculus	O35737	Heterogeneous nuclear ribonucleoprotein H	Hnrnph1	sp|O35737|HNRH1_MOUSE Heterogeneous nuclear ribonucleoprotein H OS=Mus musculus OX=10090 GN=Hnrnph1 PE=1 SV=3;sp|P70333|HNRH2_MOUSE Heterogeneous nuclear ribonucleoprotein H2 OS=Mus musculus OX=10090 GN=Hnrnph2 PE=1 SV=1	7.6	3.8	3.8	49.199	449	144170	126020	113130	167400	137580	76781	42504	8009.3	7000.9	6284.8	9300.1	7643.5	4265.6	0	0	0	0	0	76781
Homo sapiens	P55795	Heterogeneous nuclear ribonucleoprotein H2	HNRNPH2	sp|P55795|HNRH2_HUMAN Heterogeneous nuclear ribonucleoprotein H2 OS=Homo sapiens OX=9606 GN=HNRNPH2 PE=1 SV=1;sp|P31943|HNRH1_HUMAN Heterogeneous nuclear ribonucleoprotein H OS=Homo sapiens OX=9606 GN=HNRNPH1 PE=1 SV=4	3.8	3.8	3.8	49.263	449	144170	126020	113130	167400	137580	76781	45004	8480.4	7412.8	6654.5	9847.2	8093.1	4516.5	0	0	0	0	0	76781
Mus musculus	P61979	Heterogeneous nuclear ribonucleoprotein K	Hnrnpk	sp|P61979|HNRPK_MOUSE Heterogeneous nuclear ribonucleoprotein K OS=Mus musculus OX=10090 GN=Hnrnpk PE=1 SV=1	2.6	2.6	2.6	50.976	463	0	0	18009	79540	0	0	4241.3	0	0	783.01	3458.2	0	0	0	0	0	79540	0	0
Mus musculus	P00493	Hypoxanthine-guanine phosphoribosyltransferase	Hprt1	sp|P00493|HPRT_MOUSE Hypoxanthine-guanine phosphoribosyltransferase OS=Mus musculus OX=10090 GN=Hprt1 PE=1 SV=3	10.6	10.6	10.6	24.57	218	93587	136260	98797	302970	286930	130000	80657	7199	10481	7599.8	23305	22072	9999.7	0	128600	101280	318200	272060	134810
Mus musculus	O08756	3-hydroxyacyl-CoA dehydrogenase type-2	Hsd17b10	sp|O08756|HCD2_MOUSE 3-hydroxyacyl-CoA dehydrogenase type-2 OS=Mus musculus OX=10090 GN=Hsd17b10 PE=1 SV=4	7.7	7.7	7.7	27.418	261	149380	60745	49336	159840	120740	46578	41901	10670	4338.9	3524	11417	8624.2	3327	0	0	0	0	0	46578
Mus musculus	Q9EQ06	Estradiol 17-beta-dehydrogenase 11	Hsd17b11	sp|Q9EQ06|DHB11_MOUSE Estradiol 17-beta-dehydrogenase 11 OS=Mus musculus OX=10090 GN=Hsd17b11 PE=1 SV=1	11.1	11.1	11.1	32.88	298	0	239380	335610	363510	493540	213740	102860	0	14961	20976	22719	30846	13359	0	237620	279920	0	543800	220930
Mus musculus	P07901	Heat shock protein HSP 90-alpha	Hsp90aa1	sp|P07901|HS90A_MOUSE Heat shock protein HSP 90-alpha OS=Mus musculus OX=10090 GN=Hsp90aa1 PE=1 SV=4	17.6	10.9	10.9	84.787	733	1673000	2233800	2036000	1756800	3044100	1103400	359000	50698	67691	61698	53236	92245	33437	1638100	2174300	1908600	2180900	2366400	1578800
Mus musculus	P11499	Heat shock protein HSP 90-beta	Hsp90ab1	sp|P11499|HS90B_MOUSE Heat shock protein HSP 90-beta OS=Mus musculus OX=10090 GN=Hsp90ab1 PE=1 SV=3	23.3	23.3	14.6	83.28	724	7263200	11085000	11320000	11344000	13119000	7837000	1877800	220100	335900	343030	343770	397550	237490	8298100	11457000	10502000	10595000	13018000	8098500
Homo sapiens	Q58FF8	Putative heat shock protein HSP 90-beta 2	HSP90AB2P	sp|Q58FF8|H90B2_HUMAN Putative heat shock protein HSP 90-beta 2 OS=Homo sapiens OX=9606 GN=HSP90AB2P PE=1 SV=2	15.7	3.9	3.9	44.348	381	143440	553480	558930	757470	546490	568040	156390	7171.8	27674	27946	37873	27325	28402	0	584210	607840	638880	596710	556760
Mus musculus	P08113	Endoplasmin	Hsp90b1	sp|P08113|ENPL_MOUSE Endoplasmin OS=Mus musculus OX=10090 GN=Hsp90b1 PE=1 SV=2	12.7	11	11	92.475	802	3383500	6086800	3225600	6166300	6076300	3572900	731060	86758	156070	82707	158110	155800	91612	3916500	5473100	4250000	5548400	6140500	3182800
Mus musculus	Q8K0U4	Heat shock 70 kDa protein 12A	Hspa12a	sp|Q8K0U4|HS12A_MOUSE Heat shock 70 kDa protein 12A OS=Mus musculus OX=10090 GN=Hspa12a PE=1 SV=1	1.9	1.9	1.9	74.87	675	34244	36904	33548	72083	27089	37863	6361.4	901.17	971.16	882.85	1896.9	712.88	996.39	0	0	0	0	0	37863
Mus musculus	P16627	Heat shock 70 kDa protein 1-like	Hspa1l	sp|P16627|HS71L_MOUSE Heat shock 70 kDa protein 1-like OS=Mus musculus OX=10090 GN=Hspa1l PE=1 SV=4	10.9	3.6	0	70.636	641	110660	151660	180900	379320	189890	149000	33184	3161.6	4333	5168.6	10838	5425.5	4257	0	0	0	0	0	149000
Mus musculus	Q61316	Heat shock 70 kDa protein 4	Hspa4	sp|Q61316|HSP74_MOUSE Heat shock 70 kDa protein 4 OS=Mus musculus OX=10090 GN=Hspa4 PE=1 SV=1	3.9	3.9	3.9	94.132	841	23388	67268	86658	70800	0	233590	9634	467.77	1345.4	1733.2	1416	0	4671.7	0	0	0	0	0	233590
Mus musculus	P20029	78 kDa glucose-regulated protein	Hspa5	sp|P20029|BIP_MOUSE Endoplasmic reticulum chaperone BiP OS=Mus musculus OX=10090 GN=Hspa5 PE=1 SV=3	41.8	40.2	40.2	72.421	655	9408600	12579000	13781000	22731000	13935000	12805000	2841300	313620	419310	459350	757680	464510	426820	9119800	12706000	14447000	22603000	13745000	12619000
Homo sapiens	P17066	Heat shock 70 kDa protein 6	HSPA6	sp|P17066|HSP76_HUMAN Heat shock 70 kDa protein 6 OS=Homo sapiens OX=9606 GN=HSPA6 PE=1 SV=2;sp|P48741|HSP77_HUMAN Putative heat shock 70 kDa protein 7 OS=Homo sapiens OX=9606 GN=HSPA7 PE=5 SV=2	6.2	1.7	1.7	71.027	643	2106300	2136000	1679800	2858300	1851700	1610600	330880	56927	57729	45399	77250	50046	43530	0	0	0	0	0	1610600
Mus musculus	P63017	Heat shock cognate 71 kDa protein	Hspa8	sp|P63017|HSP7C_MOUSE Heat shock cognate 71 kDa protein OS=Mus musculus OX=10090 GN=Hspa8 PE=1 SV=1	49.2	49.2	40.7	70.87	646	19285000	24904000	32381000	43402000	22265000	20489000	4931100	584400	754660	981240	1315200	674700	620870	21966000	24034000	28859000	42035000	21413000	19465000
Mus musculus	P38647	Stress-70 protein, mitochondrial	Hspa9	sp|P38647|GRP75_MOUSE Stress-70 protein, mitochondrial OS=Mus musculus OX=10090 GN=Hspa9 PE=1 SV=3	12.5	12.5	12.5	73.46	679	974930	1292800	1470900	1912800	1100800	888980	201090	25656	34021	38709	50336	28969	23394	928730	1204700	1410600	2126500	1075600	868650
Mus musculus	P63038	60 kDa heat shock protein, mitochondrial	Hspd1	sp|P63038|CH60_MOUSE 60 kDa heat shock protein, mitochondrial OS=Mus musculus OX=10090 GN=Hspd1 PE=1 SV=1	5.2	5.2	5.2	60.955	573	494100	584020	0	544200	303160	198820	64373	14973	17698	0	16491	9186.6	6024.9	494100	0	0	0	0	0
Mus musculus	Q64433	10 kDa heat shock protein, mitochondrial	Hspe1	sp|Q64433|CH10_MOUSE 10 kDa heat shock protein, mitochondrial OS=Mus musculus OX=10090 GN=Hspe1 PE=1 SV=2	45.1	45.1	45.1	10.963	102	1231900	2433000	2763700	3380400	327440	468780	1325600	153990	304120	345460	422550	40930	58598	647720	2304500	3744400	2915700	412670	580200
Mus musculus	Q05793	Basement membrane-specific heparan sulfate proteoglycan core protein	Hspg2	sp|Q05793|PGBM_MOUSE Basement membrane-specific heparan sulfate proteoglycan core protein OS=Mus musculus OX=10090 GN=Hspg2 PE=1 SV=1	2	2	2	398.29	3707	832630	697220	345090	103320	389150	142850	16735	5550.9	4648.2	2300.6	688.82	2594.3	952.36	587860	692810	318020	0	594640	213610
Mus musculus	Q9JKR6	Hypoxia up-regulated protein 1	Hyou1	sp|Q9JKR6|HYOU1_MOUSE Hypoxia up-regulated protein 1 OS=Mus musculus OX=10090 GN=Hyou1 PE=1 SV=1	4.9	4.9	4.9	111.18	999	0	123330	23536	85088	156330	63850	9620	0	2624.1	500.77	1810.4	3326.3	1358.5	0	0	0	74307	167610	63359
Mus musculus	O88844	Isocitrate dehydrogenase [NADP] cytoplasmic	Idh1	sp|O88844|IDHC_MOUSE Isocitrate dehydrogenase [NADP] cytoplasmic OS=Mus musculus OX=10090 GN=Idh1 PE=1 SV=2	11.4	11.4	11.4	46.674	414	112110	646950	414590	1406000	786560	431240	146050	4311.9	24883	15946	54075	30252	16586	282440	431900	292490	1658500	798250	333830
Mus musculus	P54071	Isocitrate dehydrogenase [NADP], mitochondrial	Idh2	sp|P54071|IDHP_MOUSE Isocitrate dehydrogenase [NADP], mitochondrial OS=Mus musculus OX=10090 GN=Idh2 PE=1 SV=3	25.4	25.4	25.4	50.906	452	927760	2631400	1480600	3469000	2542000	1777500	534510	38657	109640	61692	144540	105920	74064	1232600	2489500	1469200	3350000	2452700	1834300
Mus musculus	Q9D6R2	Isocitrate dehydrogenase [NAD] subunit alpha, mitochondrial	Idh3a	sp|Q9D6R2|IDH3A_MOUSE Isocitrate dehydrogenase [NAD] subunit alpha, mitochondrial OS=Mus musculus OX=10090 GN=Idh3a PE=1 SV=1	17.2	17.2	17.2	39.638	366	727930	3118900	3154200	2082100	2604300	1519200	628890	34664	148520	150200	99149	124020	72344	642180	3530400	3273800	2296700	2363800	1099900
Mus musculus	P58044	Isopentenyl-diphosphate Delta-isomerase 1	Idi1	sp|P58044|IDI1_MOUSE Isopentenyl-diphosphate Delta-isomerase 1 OS=Mus musculus OX=10090 GN=Idi1 PE=1 SV=1	9.3	9.3	9.3	26.289	227	89042	45268	39838	118930	120410	0	37590	8094.8	4115.3	3621.7	10811	10946	0	0	0	0	118930	0	0
Homo sapiens	P0DOX7	Ig kappa chain C region	IGKC	sp|P0DOX7|IGK_HUMAN Immunoglobulin kappa light chain OS=Homo sapiens OX=9606 PE=1 SV=1;sp|P01834|IGKC_HUMAN Immunoglobulin kappa constant OS=Homo sapiens OX=9606 GN=IGKC PE=1 SV=2	7.5	7.5	7.5	23.379	214	60850	0	0	0	0	0	6761.1	6761.1	0	0	0	0	0	60850	0	0	0	0	0
Mus musculus	O55023	Inositol monophosphatase 1	Impa1	sp|O55023|IMPA1_MOUSE Inositol monophosphatase 1 OS=Mus musculus OX=10090 GN=Impa1 PE=1 SV=1	4	4	4	30.436	277	0	0	0	0	446630	388180	52176	0	0	0	0	27914	24261	0	0	0	0	0	388180
Mus musculus	P40936	Indolethylamine N-methyltransferase	Inmt	sp|P40936|INMT_MOUSE Indolethylamine N-methyltransferase OS=Mus musculus OX=10090 GN=Inmt PE=1 SV=1	10.6	10.6	10.6	29.459	264	254360	203850	196520	450380	475590	614200	243880	28262	22650	21836	50042	52843	68244	0	0	0	0	0	614200
Mus musculus	P85094	Isochorismatase domain-containing protein 2A, mitochondrial	Isoc2a	sp|P85094|ISC2A_MOUSE Isochorismatase domain-containing protein 2A OS=Mus musculus OX=10090 GN=Isoc2a PE=1 SV=1	32	32	32	22.417	206	50927	78631	166170	410270	22154	0	80906	5658.6	8736.8	18463	45586	2461.5	0	0	164810	0	324090	0	0
Mus musculus	Q3V3R4	Integrin alpha-1	Itga1	sp|Q3V3R4|ITA1_MOUSE Integrin alpha-1 OS=Mus musculus OX=10090 GN=Itga1 PE=1 SV=2	6.4	6.4	6.4	130.81	1179	632760	537840	561250	329710	698550	326840	61739	12655	10757	11225	6594.2	13971	6536.8	951300	600510	414030	274330	533290	313480
Mus musculus	Q61739	Integrin alpha-6	Itga6	sp|Q61739|ITA6_MOUSE Integrin alpha-6 OS=Mus musculus OX=10090 GN=Itga6 PE=1 SV=3	24.1	24.1	24.1	122.16	1091	4172900	7069600	5943300	8291000	6604300	6086500	669610	73209	124030	104270	145460	115860	106780	4817700	7575800	6200100	7628200	6243300	5702700
Mus musculus	P43406	Integrin alpha-V	Itgav	sp|P43406|ITAV_MOUSE Integrin alpha-V OS=Mus musculus OX=10090 GN=Itgav PE=1 SV=2	4.5	4.5	4.5	115.36	1044	305860	781670	344950	630720	575740	487910	57905	5664.1	14475	6387.9	11680	10662	9035.3	463940	640760	510000	590360	522410	399370
Mus musculus	P09055	Integrin beta-1	Itgb1	sp|P09055|ITB1_MOUSE Integrin beta-1 OS=Mus musculus OX=10090 GN=Itgb1 PE=1 SV=1	20.6	20.6	20.6	88.231	798	2456200	5277700	5486200	8246900	5713100	4210700	923260	72242	155230	161360	242560	168030	123840	3801200	6161500	6106100	6562800	4826000	3933100
Mus musculus	A2A863	Integrin beta-4	Itgb4	sp|A2A863|ITB4_MOUSE Integrin beta-4 OS=Mus musculus OX=10090 GN=Itgb4 PE=1 SV=1	8	8	8	201.65	1818	715520	1269800	624430	1283700	2440600	565510	68995	7155.2	12698	6244.3	12837	24406	5655.1	932780	1189100	1009800	1201200	1865900	700860
Mus musculus	Q9Z0T9	Integrin beta-6	Itgb6	sp|Q9Z0T9|ITB6_MOUSE Integrin beta-6 OS=Mus musculus OX=10090 GN=Itgb6 PE=1 SV=1	1.1	1.1	1.1	86.041	787	648770	1056600	1150400	1256300	826620	730480	153220	17534	28556	31092	33954	22341	19743	0	1056600	0	0	0	0
Mus musculus	Q9JHI5	Isovaleryl-CoA dehydrogenase, mitochondrial	Ivd	sp|Q9JHI5|IVD_MOUSE Isovaleryl-CoA dehydrogenase, mitochondrial OS=Mus musculus OX=10090 GN=Ivd PE=1 SV=1	14.2	14.2	14.2	46.325	424	1435100	3017600	3235900	2696700	3334800	2297700	728080	65230	137160	147080	122580	151580	104440	2080400	3225900	3315000	2181900	2746100	2468400
Mus musculus	Q9D8B7	Junctional adhesion molecule C	Jam3	sp|Q9D8B7|JAM3_MOUSE Junctional adhesion molecule C OS=Mus musculus OX=10090 GN=Jam3 PE=1 SV=2	10.6	10.6	10.6	34.837	310	452070	1026000	888610	1246000	1293300	620450	290870	23793	54001	46769	65580	68069	32655	516310	936690	848500	1371600	1350100	503290
Mus musculus	Q9D3R6	Katanin p60 ATPase-containing subunit A-like 2	Katnal2	sp|Q9D3R6|KATL2_MOUSE Katanin p60 ATPase-containing subunit A-like 2 OS=Mus musculus OX=10090 GN=Katnal2 PE=2 SV=2;sp|Q3UMC0|AFG2H_MOUSE ATPase family protein 2 homolog OS=Mus musculus OX=10090 GN=Spata5 PE=1 SV=2	2.2	2.2	2.2	61.152	539	949380	1118700	1159700	1319000	1177500	709510	229780	33906	39955	41419	47106	42052	25340	0	0	0	1209300	0	0
Mus musculus	Q80WQ4	Probable tRNA methyltransferase 9-like protein	Kiaa1456	sp|Q80WQ4|TRM9B_MOUSE Probable tRNA methyltransferase 9B OS=Mus musculus OX=10090 GN=Trmt9b PE=1 SV=1	2.5	2.5	2.5	50.277	447	1875200	7918100	6836800	1645400	1952900	932540	1007700	89294	377050	325560	78353	92994	44407	0	7583100	0	0	0	0
Homo sapiens	Q2M2Z5	Centrosomal protein kizuna	KIZ	sp|Q2M2Z5|KIZ_HUMAN Centrosomal protein kizuna OS=Homo sapiens OX=9606 GN=KIZ PE=1 SV=2	1.6	1.6	1.6	75.11	673	7620400	9282600	9140600	10421000	7292300	8215100	1267600	185860	226400	222940	254180	177860	200370	0	0	0	0	0	8215100
Mus musculus	Q8CE33	Kelch-like protein 11	Klhl11	sp|Q8CE33|KLH11_MOUSE Kelch-like protein 11 OS=Mus musculus OX=10090 GN=Klhl11 PE=1 SV=1	1.7	1.7	1.7	80.428	709	776540	1696800	1532200	965110	991040	586890	211250	25050	54736	49426	31133	31969	18932	0	0	0	0	0	586890
Mus musculus	P70168	Importin subunit beta-1	Kpnb1	sp|P70168|IMB1_MOUSE Importin subunit beta-1 OS=Mus musculus OX=10090 GN=Kpnb1 PE=1 SV=2	3.4	3.4	3.4	97.183	876	43108	208260	238680	239390	241280	173240	28599	1077.7	5206.6	5967	5984.7	6031.9	4331	0	211340	241740	243580	244250	159940
Homo sapiens	P04264	Keratin, type II cytoskeletal 1	KRT1	sp|P04264|K2C1_HUMAN Keratin, type II cytoskeletal 1 OS=Homo sapiens OX=9606 GN=KRT1 PE=1 SV=6;	40.5	40.5	32.3	66.038	644	71084000	125910000	60219000	237900000	206370000	112420000	26255000	2293000	4061700	1942600	7674400	6657200	3626600	61388000	157680000	57771000	193100000	228460000	115440000
Homo sapiens	P04259	Keratin, type II cytoskeletal 6B	KRT6B	sp|P04259|K2C6B_HUMAN Keratin, type II cytoskeletal 6B OS=Homo sapiens OX=9606 GN=KRT6B PE=1 SV=5;;;;sp|P48668|K2C6C_HUMAN Keratin, type II cytoskeletal 6C OS=Homo sapiens OX=9606 GN=KRT6C PE=1 SV=3;sp|P02538|K2C6A_HUMAN Keratin, type II cytoskeletal 6A OS	14.9	6	4.3	60.066	564	769500	413150	132400	640160	2559400	296200	160360	25650	13772	4413.5	21339	85315	9873.5	695480	0	0	401590	2742300	425950
Mus musculus	Q3UV17	Keratin, type II cytoskeletal 2 oral	Krt76	sp|Q3UV17|K22O_MOUSE Keratin, type II cytoskeletal 2 oral OS=Mus musculus OX=10090 GN=Krt76 PE=1 SV=1	3	1.5	1.5	62.844	594	1181900	1773200	481760	4342300	3564500	1847700	366430	32831	49255	13382	120620	99014	51324	0	3040800	0	3074600	0	0
Mus musculus	Q60675	Laminin subunit alpha-2	Lama2	sp|Q60675|LAMA2_MOUSE Laminin subunit alpha-2 OS=Mus musculus OX=10090 GN=Lama2 PE=1 SV=2	14.9	14.9	14.9	343.81	3118	8206800	8303300	7257100	6409100	8211100	4324300	263650	50659	51255	44797	39562	50686	26693	9057500	8150300	5985600	6012200	7727100	5779100
Mus musculus	P97927	Laminin subunit alpha-4	Lama4	sp|P97927|LAMA4_MOUSE Laminin subunit alpha-4 OS=Mus musculus OX=10090 GN=Lama4 PE=1 SV=2	6.8	6.8	6.8	201.82	1816	2422900	1626000	1421300	749540	1996500	900910	104790	27849	18689	16337	8615.5	22948	10355	2294700	1475300	1366600	990850	2018900	970810
Mus musculus	P02469	Laminin subunit beta-1	Lamb1	sp|P02469|LAMB1_MOUSE Laminin subunit beta-1 OS=Mus musculus OX=10090 GN=Lamb1 PE=1 SV=3	11.1	11.1	11.1	197.09	1786	5512100	6084300	3946700	2549100	4486600	2055100	328450	73495	81124	52623	33988	59821	27401	6986700	5766900	3646100	3012800	3292400	1929000
Mus musculus	Q61292	Laminin subunit beta-2	Lamb2	sp|Q61292|LAMB2_MOUSE Laminin subunit beta-2 OS=Mus musculus OX=10090 GN=Lamb2 PE=1 SV=2	7.2	7.2	7.2	196.58	1799	1298700	1795900	1161700	807000	1209900	1284200	79551	13670	18905	12228	8494.8	12736	13517	1705500	1534400	840850	704080	1639800	1132800
Mus musculus	P02468	Laminin subunit gamma-1	Lamc1	sp|P02468|LAMC1_MOUSE Laminin subunit gamma-1 OS=Mus musculus OX=10090 GN=Lamc1 PE=1 SV=2	16.4	16.4	16.4	177.3	1607	9359300	11483000	10082000	7567600	11145000	5940700	712530	119990	147220	129260	97020	142880	76163	12000000	10791000	9124400	6470100	11348000	5744300
Mus musculus	P11438	Lysosome-associated membrane glycoprotein 1	Lamp1	sp|P11438|LAMP1_MOUSE Lysosome-associated membrane glycoprotein 1 OS=Mus musculus OX=10090 GN=Lamp1 PE=1 SV=2	5.4	5.4	5.4	43.865	406	509750	515040	469020	780430	1002300	636490	230180	29985	30296	27590	45908	58960	37441	0	0	0	0	0	636490
Mus musculus	P17047	Lysosome-associated membrane glycoprotein 2	Lamp2	sp|P17047|LAMP2_MOUSE Lysosome-associated membrane glycoprotein 2 OS=Mus musculus OX=10090 GN=Lamp2 PE=1 SV=2	6.5	6.5	6.5	45.681	415	990430	792270	852720	2098900	1643400	959540	366870	49521	39613	42636	104950	82171	47977	1127700	841970	741070	1890300	1617600	1118700
Mus musculus	Q61233	Plastin-2	Lcp1	sp|Q61233|PLSL_MOUSE Plastin-2 OS=Mus musculus OX=10090 GN=Lcp1 PE=1 SV=4	5.3	5.3	5.3	70.148	627	43473	44882	1023800	353100	38770	39528	41718	1174.9	1213	27670	9543.4	1047.8	1068.3	0	0	1023800	0	0	0
Mus musculus	P06151	L-lactate dehydrogenase A chain	Ldha	sp|P06151|LDHA_MOUSE L-lactate dehydrogenase A chain OS=Mus musculus OX=10090 GN=Ldha PE=1 SV=3	31.3	27.7	27.7	36.498	332	3836600	5657000	7934000	3200700	4322900	2628600	1532200	213150	314280	440780	177820	240160	146030	3362600	6737500	7398600	3145000	3911600	2482300
Mus musculus	P16125	L-lactate dehydrogenase B chain	Ldhb	sp|P16125|LDHB_MOUSE L-lactate dehydrogenase B chain OS=Mus musculus OX=10090 GN=Ldhb PE=1 SV=2	40.7	40.7	37.1	36.572	334	8430600	12772000	12758000	10210000	15616000	7804900	3976100	495920	751300	750490	600620	918610	459110	8631300	13886000	14109000	11039000	12857000	6746600
Mus musculus	P16045	Galectin-1	Lgals1	sp|P16045|LEG1_MOUSE Galectin-1 OS=Mus musculus OX=10090 GN=Lgals1 PE=1 SV=3	45.2	45.2	45.2	14.866	135	2529600	2106800	6369700	5723500	3893600	2149000	2530200	281070	234090	707750	635940	432620	238770	2849400	2657000	4283500	6543600	4201000	2237600
Mus musculus	P48678	Prelamin-A/C	Lmna	sp|P48678|LMNA_MOUSE Prelamin-A/C OS=Mus musculus OX=10090 GN=Lmna PE=1 SV=2	3.2	3.2	3.2	74.237	665	132760	327260	544920	290930	330300	26586	38436	3087.5	7610.6	12673	6765.9	7681.3	618.28	222820	272480	390240	187540	553090	0
Mus musculus	Q91ZX7	Prolow-density lipoprotein receptor-related protein 1	Lrp1	sp|Q91ZX7|LRP1_MOUSE Prolow-density lipoprotein receptor-related protein 1 OS=Mus musculus OX=10090 GN=Lrp1 PE=1 SV=1	1.9	1.9	1.9	504.74	4545	406290	584720	708630	970030	485390	453870	15898	1789.8	2575.8	3121.7	4273.3	2138.3	1999.4	550830	733630	667260	607790	508740	540680
Mus musculus	P51885	Lumican	Lum	sp|P51885|LUM_MOUSE Lumican OS=Mus musculus OX=10090 GN=Lum PE=1 SV=2	39.9	39.9	26.9	38.265	338	25260000	37529000	50669000	59843000	37101000	42550000	15810000	1578800	2345600	3166800	3740200	2318800	2659400	28933000	34301000	52627000	65197000	34539000	36047000
Mus musculus	P20917	Myelin-associated glycoprotein	Mag	sp|P20917|MAG_MOUSE Myelin-associated glycoprotein OS=Mus musculus OX=10090 GN=Mag PE=1 SV=2	18.5	18.5	18.5	69.259	626	4346600	8262000	8556400	10072000	8766500	5077000	1733900	167180	317770	329090	387400	337170	195270	6019500	7681200	8381300	9273000	8523700	5202200
Mus musculus	P14873	Microtubule-associated protein 1B	Map1b	sp|P14873|MAP1B_MOUSE Microtubule-associated protein 1B OS=Mus musculus OX=10090 GN=Map1b PE=1 SV=2	1.7	1.7	1.7	270.25	2464	64559	49606	155420	579080	288410	164740	12763	632.94	486.34	1523.8	5677.2	2827.5	1615.1	0	108230	164620	640300	175120	148990
Mus musculus	P04370	Myelin basic protein	Mbp	sp|P04370|MBP_MOUSE Myelin basic protein OS=Mus musculus OX=10090 GN=Mbp PE=1 SV=2	12.8	12.8	12.8	27.167	250	5620100	5645000	7973000	13350000	9944400	4981600	5279400	624460	627220	885890	1483300	1104900	553510	7768800	7131400	9002300	12000000	7294600	4317000
Mus musculus	Q8R2Y2	Cell surface glycoprotein MUC18	Mcam	sp|Q8R2Y2|MUC18_MOUSE Cell surface glycoprotein MUC18 OS=Mus musculus OX=10090 GN=Mcam PE=1 SV=1	9.7	9.7	9.7	71.545	648	476790	847400	767660	701760	891310	471560	134080	15380	27335	24763	22637	28752	15211	527860	780620	703370	810650	958590	375380
Mus musculus	P21812	Mast cell protease 4	Mcpt4	sp|P21812|MCPT4_MOUSE Mast cell protease 4 OS=Mus musculus OX=10090 GN=Mcpt4 PE=1 SV=1	4.9	4.9	4.9	27.203	246	367090	399730	352300	0	225170	168000	116330	28237	30748	27100	0	17321	12923	0	0	0	0	0	168000
Mus musculus	P14152	Malate dehydrogenase, cytoplasmic	Mdh1	sp|P14152|MDHC_MOUSE Malate dehydrogenase, cytoplasmic OS=Mus musculus OX=10090 GN=Mdh1 PE=1 SV=3	43.4	43.4	43.4	36.511	334	8385800	17604000	18059000	15945000	21287000	14386000	6833300	598990	1257500	1289900	1138900	1520500	1027600	7997200	17776000	18662000	15259000	20667000	15305000
Mus musculus	P08249	Malate dehydrogenase, mitochondrial	Mdh2	sp|P08249|MDHM_MOUSE Malate dehydrogenase, mitochondrial OS=Mus musculus OX=10090 GN=Mdh2 PE=1 SV=3	67.8	67.8	67.8	35.611	338	148210000	294070000	349110000	135040000	210700000	130060000	60343000	7057600	14004000	16624000	6430300	10033000	6193500	136800000	309450000	341600000	137550000	199000000	122100000
Homo sapiens	Q9H8H3	Methyltransferase-like protein 7A	METTL7A	sp|Q9H8H3|MET7A_HUMAN Methyltransferase-like protein 7A OS=Homo sapiens OX=9606 GN=METTL7A PE=1 SV=1	6.1	6.1	6.1	28.319	244	0	0	0	142520	0	0	12957	0	0	0	12957	0	0	0	0	0	142520	0	0
Mus musculus	P55002	Microfibrillar-associated protein 2	Mfap2	sp|P55002|MFAP2_MOUSE Microfibrillar-associated protein 2 OS=Mus musculus OX=10090 GN=Mfap2 PE=2 SV=1	5.5	5.5	5.5	20.578	183	138740	194760	76943	57657	134650	95461	174550	34685	48690	19236	14414	33663	23865	0	0	0	0	0	95461
Mus musculus	Q9D1H9	Microfibril-associated glycoprotein 4	Mfap4	sp|Q9D1H9|MFAP4_MOUSE Microfibril-associated glycoprotein 4 OS=Mus musculus OX=10090 GN=Mfap4 PE=1 SV=1	19.8	19.8	19.8	28.937	257	1032400	2667300	3558900	961990	3728100	1294600	1891900	147490	381040	508410	137430	532590	184950	0	2571600	3737800	154560	4601200	1145800
Mus musculus	Q6ZQI3	Malectin	Mlec	sp|Q6ZQI3|MLEC_MOUSE Malectin OS=Mus musculus OX=10090 GN=Mlec PE=1 SV=2	5.5	5.5	5.5	32.342	291	0	0	0	52141	0	0	3258.8	0	0	0	3258.8	0	0	0	0	0	52141	0	0
Mus musculus	P56379	6.8 kDa mitochondrial proteolipid	Mp68	sp|P56379|68MP_MOUSE 6.8 kDa mitochondrial proteolipid OS=Mus musculus OX=10090 GN=Mp68 PE=1 SV=1	13.8	13.8	13.8	6.6979	58	265750	223720	244230	323320	155190	257350	489850	88583	74574	81410	107770	51730	85784	0	0	0	0	0	165380
Mus musculus	P27573	Myelin protein P0	Mpz	sp|P27573|MYP0_MOUSE Myelin protein P0 OS=Mus musculus OX=10090 GN=Mpz PE=1 SV=1	24.6	24.6	24.6	27.621	248	772640000	989880000	1047600000	1549400000	1618300000	961120000	771000000	85849000	109990000	116400000	172160000	179820000	106790000	756750000	958310000	976000000	1497100000	1533800000	1143200000
Mus musculus	Q61830	Macrophage mannose receptor 1	Mrc1	sp|Q61830|MRC1_MOUSE Macrophage mannose receptor 1 OS=Mus musculus OX=10090 GN=Mrc1 PE=1 SV=2	2.7	2.7	2.7	164.98	1456	409010	477180	189940	170380	348180	170390	24179	5602.9	6536.7	2601.9	2334	4769.6	2334.1	384630	338880	311470	198540	278440	253120
Mus musculus	Q64449	C-type mannose receptor 2	Mrc2	sp|Q64449|MRC2_MOUSE C-type mannose receptor 2 OS=Mus musculus OX=10090 GN=Mrc2 PE=1 SV=3	0.9	0.9	0.9	167.07	1479	81405	48155	25514	27465	60602	0	4121	1379.7	816.18	432.44	465.51	1027.2	0	0	0	0	0	60602	0
Mus musculus	P03930	ATP synthase protein 8	Mtatp8	sp|P03930|ATP8_MOUSE ATP synthase protein 8 OS=Mus musculus OX=10090 GN=Mtatp8 PE=1 SV=1	46.3	46.3	46.3	7.7662	67	1995900	2672600	2190700	2518300	1610400	994390	3994100	665300	890860	730240	839430	536810	331460	1988500	2679500	2186500	2638300	1495100	994590
Mus musculus	P00405	Cytochrome c oxidase subunit 2	Mtco2	sp|P00405|COX2_MOUSE Cytochrome c oxidase subunit 2 OS=Mus musculus OX=10090 GN=Mtco2 PE=1 SV=1	27.8	27.8	27.8	25.976	227	5449500	3780000	4682700	4662700	3006700	1473600	2881900	681190	472500	585340	582840	375830	184200	4024100	2930500	3645200	3547300	2382700	1336700
Mus musculus	P00158	Cytochrome b	Mt-Cyb	sp|P00158|CYB_MOUSE Cytochrome b OS=Mus musculus OX=10090 GN=Mt-Cyb PE=1 SV=1	2.4	2.4	2.4	43.209	381	340370	287140	585640	157630	149710	104380	324970	68074	57429	117130	31526	29941	20876	0	0	585640	0	0	0
Mus musculus	Q80TA6	Myotubularin-related protein 12	Mtmr12	sp|Q80TA6|MTMRC_MOUSE Myotubularin-related protein 12 OS=Mus musculus OX=10090 GN=Mtmr12 PE=1 SV=2	2.7	2.7	2.7	85.515	747	196800	1846700	2137800	3557800	1298600	724360	238100	4800.1	45042	52141	86777	31673	17667	0	0	2137800	0	0	0
Mus musculus	P62774	Myotrophin	Mtpn	sp|P62774|MTPN_MOUSE Myotrophin OS=Mus musculus OX=10090 GN=Mtpn PE=1 SV=2	14.4	14.4	14.4	12.861	118	225410	168560	195760	547400	296410	305070	289770	37569	28093	32627	91233	49401	50846	225410	0	0	0	0	0
Homo sapiens	Q7Z5P9	Mucin-19	MUC19	sp|Q7Z5P9|MUC19_HUMAN Mucin-19 OS=Homo sapiens OX=9606 GN=MUC19 PE=1 SV=3	0.2	0.2	0.2	805.24	8384	52421000	25721000	51331000	64391000	38178000	40330000	1072300	206380	101270	202090	253510	150310	158780	0	0	0	64391000	0	0
Mus musculus	Q9EQK5	Major vault protein	Mvp	sp|Q9EQK5|MVP_MOUSE Major vault protein OS=Mus musculus OX=10090 GN=Mvp PE=1 SV=4	1.9	1.9	1.9	95.923	861	35884	73012	74709	81436	0	60568	7235.7	797.43	1622.5	1660.2	1809.7	0	1345.9	0	0	0	0	0	60568
Mus musculus	Q9CPT4	Myeloid-derived growth factor	Mydgf	sp|Q9CPT4|MYDGF_MOUSE Myeloid-derived growth factor OS=Mus musculus OX=10090 GN=Mydgf PE=1 SV=1	5.4	5.4	5.4	17.982	166	0	0	0	291280	0	0	41611	0	0	0	41611	0	0	0	0	0	291280	0	0
Homo sapiens	P23409	Myogenic factor 6	MYF6	sp|P23409|MYF6_HUMAN Myogenic factor 6 OS=Homo sapiens OX=9606 GN=MYF6 PE=1 SV=1	3.7	3.7	3.7	26.952	242	1851300	2697300	31508	1193800	1784400	38129	690590	168300	245210	2864.4	108530	162220	3466.3	0	2697300	0	0	0	0
Mus musculus	Q5SX40	Myosin-1	Myh1	sp|Q5SX40|MYH1_MOUSE Myosin-1 OS=Mus musculus OX=10090 GN=Myh1 PE=1 SV=1	36	11.9	9.1	223.34	1942	22742000	34685000	28889000	15662000	17251000	8124800	1260900	225170	343410	286030	155070	170800	80444	22236000	30008000	25904000	19648000	19691000	9830900
Mus musculus	Q61879	Myosin-10	Myh10	sp|Q61879|MYH10_MOUSE Myosin-10 OS=Mus musculus OX=10090 GN=Myh10 PE=1 SV=2	3.1	0.9	0	228.99	1976	0	605270	328630	933010	483040	0	23039	0	5934	3221.8	9147.2	4735.7	0	0	0	0	933010	0	0
Mus musculus	O08638	Myosin-11	Myh11	sp|O08638|MYH11_MOUSE Myosin-11 OS=Mus musculus OX=10090 GN=Myh11 PE=1 SV=1	16.5	16	12.8	227.03	1972	4410100	7512000	6196000	9215100	13354000	6752500	479180	44546	75878	62586	93082	134880	68207	6692600	8295200	7196500	9825500	9354400	6075000
Homo sapiens	Q9UKX3	Myosin-13	MYH13	sp|Q9UKX3|MYH13_HUMAN Myosin-13 OS=Homo sapiens OX=9606 GN=MYH13 PE=2 SV=2	11.2	3.3	3.3	223.6	1938	1445300	1860300	3865100	946390	193090	0	82279	14310	18419	38268	9370.2	1911.8	0	2029600	2085000	2800300	729880	665380	0
Homo sapiens	Q9UKX2	Myosin-2	MYH2	sp|Q9UKX2|MYH2_HUMAN Myosin-2 OS=Homo sapiens OX=9606 GN=MYH2 PE=1 SV=1	23.5	2.3	1	223.04	1941	1053200	514250	865680	35654	293740	229540	29921	10532	5142.5	8656.8	356.54	2937.4	2295.4	816450	649670	618110	0	559210	313010
Homo sapiens	P11055	Myosin-3	MYH3	sp|P11055|MYH3_HUMAN Myosin-3 OS=Homo sapiens OX=9606 GN=MYH3 PE=1 SV=3	11.3	0.4	0.4	223.9	1940	427740	1971500	1305300	253810	799140	196830	48571	4193.5	19328	12797	2488.4	7834.7	1929.7	814880	1860900	1028700	0	0	0
Mus musculus	Q5SX39	Myosin-4	Myh4	sp|Q5SX39|MYH4_MOUSE Myosin-4 OS=Mus musculus OX=10090 GN=Myh4 PE=2 SV=1	37.1	37.1	8.7	222.86	1939	204290000	299000000	269350000	94796000	90066000	54080000	9917400	2002900	2931300	2640700	929370	883000	530200	224200000	274380000	226240000	101760000	115630000	67895000
Mus musculus	Q91Z83	Myosin-7	Myh7	sp|Q91Z83|MYH7_MOUSE Myosin-7 OS=Mus musculus OX=10090 GN=Myh7 PE=2 SV=1	11.3	0.6	0	222.88	1935	5909000	14702000	11298000	5692300	4749300	3024800	453750	59090	147020	112980	56923	47493	30248	0	0	11298000	0	0	0
Mus musculus	P13542	Myosin-8	Myh8	sp|P13542|MYH8_MOUSE Myosin-8 OS=Mus musculus OX=10090 GN=Myh8 PE=2 SV=2	28.1	2.2	1.6	222.7	1937	781450	405640	323170	35654	293740	105760	19454	7814.5	4056.4	3231.7	356.54	2937.4	1057.6	520880	522430	328990	0	431700	0
Mus musculus	P05977	Myosin light chain 1/3, skeletal muscle isoform	Myl1	sp|P05977|MYL1_MOUSE Myosin light chain 1/3, skeletal muscle isoform OS=Mus musculus OX=10090 GN=Myl1 PE=1 SV=2	59.6	59.6	59.6	20.594	188	31961000	30911000	37270000	25277000	17965000	8180500	12630000	2663400	2575900	3105900	2106400	1497100	681710	34286000	33469000	32545000	24380000	17470000	9051000
Mus musculus	Q60605	Myosin light polypeptide 6	Myl6	sp|Q60605|MYL6_MOUSE Myosin light polypeptide 6 OS=Mus musculus OX=10090 GN=Myl6 PE=1 SV=3	48.3	48.3	48.3	16.93	151	6476800	3477500	9275900	8249900	8612900	2665100	3875800	647680	347750	927590	824990	861290	266510	6037900	3090100	10577000	7874000	8302600	2580400
Mus musculus	Q6PDN3	Myosin light chain kinase, smooth muscle	Mylk	sp|Q6PDN3|MYLK_MOUSE Myosin light chain kinase, smooth muscle OS=Mus musculus OX=10090 GN=Mylk PE=1 SV=3	1.8	1.8	1.8	212.92	1941	0	0	260740	36076	12254	0	3186.3	0	0	2688.1	371.91	126.33	0	0	0	260740	0	0	0
Mus musculus	P97457	Myosin regulatory light chain 2, skeletal muscle isoform	Mylpf	sp|P97457|MLRS_MOUSE Myosin regulatory light chain 2, skeletal muscle isoform OS=Mus musculus OX=10090 GN=Mylpf PE=1 SV=3	45	45	45	18.955	169	5170600	1937100	5479800	4553900	3849500	1006700	1999800	470050	176100	498160	413990	349960	91522	4163900	2248900	4935400	4879800	3988600	1781100
Homo sapiens	Q8IVL0	Neuron navigator 3	NAV3	sp|Q8IVL0|NAV3_HUMAN Neuron navigator 3 OS=Homo sapiens OX=9606 GN=NAV3 PE=1 SV=3	0.5	0.5	0.5	255.65	2385	0	0	0	475340	0	0	4097.8	0	0	0	4097.8	0	0	0	0	0	475340	0	0
Mus musculus	P13595	Neural cell adhesion molecule 1	Ncam1	sp|P13595|NCAM1_MOUSE Neural cell adhesion molecule 1 OS=Mus musculus OX=10090 GN=Ncam1 PE=1 SV=3	10.3	10.3	10.3	119.43	1115	1477800	2848600	2220800	2438200	4713700	3159300	358690	31443	60608	47252	51876	100290	67218	2026100	3768100	3153600	2251900	3726400	1932200
Mus musculus	Q62433	Protein NDRG1	Ndrg1	sp|Q62433|NDRG1_MOUSE Protein NDRG1 OS=Mus musculus OX=10090 GN=Ndrg1 PE=1 SV=1	7.6	7.6	7.6	43.008	394	355980	1015200	583160	551680	792110	445910	288000	27383	78089	44858	42437	60932	34301	351280	1256700	470510	490350	787040	388110
Mus musculus	Q99LC3	NADH dehydrogenase [ubiquinone] 1 alpha subcomplex subunit 10, mitochondrial	Ndufa10	sp|Q99LC3|NDUAA_MOUSE NADH dehydrogenase [ubiquinone] 1 alpha subcomplex subunit 10, mitochondrial OS=Mus musculus OX=10090 GN=Ndufa10 PE=1 SV=1	16.3	16.3	16.3	40.603	355	0	84500	271560	189150	383160	0	44208	0	4023.8	12931	9007.2	18246	0	0	0	252590	230280	361010	0
Mus musculus	Q9D8B4	NADH dehydrogenase [ubiquinone] 1 alpha subcomplex subunit 11	Ndufa11	sp|Q9D8B4|NDUAB_MOUSE NADH dehydrogenase [ubiquinone] 1 alpha subcomplex subunit 11 OS=Mus musculus OX=10090 GN=Ndufa11 PE=1 SV=2	7.8	7.8	7.8	14.982	141	46582	75539	238690	116690	84909	24393	83829	6654.5	10791	34098	16670	12130	3484.7	0	0	0	0	84909	0
Mus musculus	Q7TMF3	NADH dehydrogenase [ubiquinone] 1 alpha subcomplex subunit 12	Ndufa12	sp|Q7TMF3|NDUAC_MOUSE NADH dehydrogenase [ubiquinone] 1 alpha subcomplex subunit 12 OS=Mus musculus OX=10090 GN=Ndufa12 PE=1 SV=2	6.2	6.2	6.2	17.086	145	0	55596	0	154680	48079	0	28706	0	6177.4	0	17187	5342.1	0	0	0	0	154680	0	0
Mus musculus	Q9CQ75	NADH dehydrogenase [ubiquinone] 1 alpha subcomplex subunit 2	Ndufa2	sp|Q9CQ75|NDUA2_MOUSE NADH dehydrogenase [ubiquinone] 1 alpha subcomplex subunit 2 OS=Mus musculus OX=10090 GN=Ndufa2 PE=1 SV=3	14.1	14.1	14.1	10.916	99	185660	170100	235880	0	133790	103470	118410	26523	24300	33697	0	19113	14781	0	0	0	0	0	103470
Mus musculus	Q62425	Cytochrome c oxidase subunit NDUFA4	Ndufa4	sp|Q62425|NDUA4_MOUSE Cytochrome c oxidase subunit NDUFA4 OS=Mus musculus OX=10090 GN=Ndufa4 PE=1 SV=2	28	28	28	9.3267	82	475370	606970	818680	1135200	342350	315690	615700	79228	101160	136450	189190	57059	52615	445560	557130	868400	1109800	369980	343400
Mus musculus	Q9DCJ5	NADH dehydrogenase [ubiquinone] 1 alpha subcomplex subunit 8	Ndufa8	sp|Q9DCJ5|NDUA8_MOUSE NADH dehydrogenase [ubiquinone] 1 alpha subcomplex subunit 8 OS=Mus musculus OX=10090 GN=Ndufa8 PE=1 SV=3	16.3	16.3	16.3	19.992	172	456260	330570	484250	111290	384350	146610	212590	50695	36730	53805	12366	42706	16290	371370	316050	588090	0	335380	191150
Mus musculus	Q9DC69	NADH dehydrogenase [ubiquinone] 1 alpha subcomplex subunit 9, mitochondrial	Ndufa9	sp|Q9DC69|NDUA9_MOUSE NADH dehydrogenase [ubiquinone] 1 alpha subcomplex subunit 9, mitochondrial OS=Mus musculus OX=10090 GN=Ndufa9 PE=1 SV=2	14.1	14.1	14.1	42.525	377	56631	578990	542100	168980	496900	295010	85545	2265.2	23160	21684	6759.1	19876	11801	0	557630	464640	203250	533670	322800
Mus musculus	Q9DCS9	NADH dehydrogenase [ubiquinone] 1 beta subcomplex subunit 10	Ndufb10	sp|Q9DCS9|NDUBA_MOUSE NADH dehydrogenase [ubiquinone] 1 beta subcomplex subunit 10 OS=Mus musculus OX=10090 GN=Ndufb10 PE=1 SV=3	25	25	25	21.024	176	1291100	876200	847510	1200300	829850	367000	541190	129110	87620	84751	120030	82985	36700	1369400	1033100	1043000	1047700	572820	345880
Mus musculus	Q9CQZ6	NADH dehydrogenase [ubiquinone] 1 beta subcomplex subunit 3	Ndufb3	sp|Q9CQZ6|NDUB3_MOUSE NADH dehydrogenase [ubiquinone] 1 beta subcomplex subunit 3 OS=Mus musculus OX=10090 GN=Ndufb3 PE=1 SV=1	10.6	10.6	10.6	11.692	104	321630	229480	57637	0	289760	144270	208560	64326	45897	11527	0	57951	28854	0	229480	0	0	0	0
Mus musculus	Q9CQC7	NADH dehydrogenase [ubiquinone] 1 beta subcomplex subunit 4	Ndufb4	sp|Q9CQC7|NDUB4_MOUSE NADH dehydrogenase [ubiquinone] 1 beta subcomplex subunit 4 OS=Mus musculus OX=10090 GN=Ndufb4 PE=1 SV=3	27.1	27.1	27.1	15.081	129	274390	141520	544790	259810	371330	35736	325520	54878	28305	108960	51961	74267	7147.1	255940	208660	437650	0	429790	0
Mus musculus	Q9CQH3	NADH dehydrogenase [ubiquinone] 1 beta subcomplex subunit 5, mitochondrial	Ndufb5	sp|Q9CQH3|NDUB5_MOUSE NADH dehydrogenase [ubiquinone] 1 beta subcomplex subunit 5, mitochondrial OS=Mus musculus OX=10090 GN=Ndufb5 PE=1 SV=1	7.9	7.9	7.9	21.71	189	225420	0	271010	213980	237680	17114	107240	25047	0	30112	23775	26409	1901.6	225420	0	0	0	0	0
Mus musculus	Q9CR61	NADH dehydrogenase [ubiquinone] 1 beta subcomplex subunit 7	Ndufb7	sp|Q9CR61|NDUB7_MOUSE NADH dehydrogenase [ubiquinone] 1 beta subcomplex subunit 7 OS=Mus musculus OX=10090 GN=Ndufb7 PE=1 SV=3	16.8	16.8	16.8	16.331	137	161280	89438	276830	196100	162380	16066	112760	20160	11180	34603	24512	20297	2008.3	129500	97709	329940	0	132770	0
Mus musculus	Q9CQJ8	NADH dehydrogenase [ubiquinone] 1 beta subcomplex subunit 9	Ndufb9	sp|Q9CQJ8|NDUB9_MOUSE NADH dehydrogenase [ubiquinone] 1 beta subcomplex subunit 9 OS=Mus musculus OX=10090 GN=Ndufb9 PE=1 SV=3	12.8	12.8	12.8	21.984	179	866010	829190	1033100	266630	366310	145300	438320	108250	103650	129140	33329	45789	18162	735040	723370	1162600	0	473620	0
Mus musculus	Q9CQ54	NADH dehydrogenase [ubiquinone] 1 subunit C2	Ndufc2	sp|Q9CQ54|NDUC2_MOUSE NADH dehydrogenase [ubiquinone] 1 subunit C2 OS=Mus musculus OX=10090 GN=Ndufc2 PE=1 SV=1	10.8	10.8	10.8	14.164	120	86451	179620	81703	0	166600	33688	68507	10806	22452	10213	0	20825	4211	101210	118140	97495	0	197530	0
Mus musculus	Q91VD9	NADH-ubiquinone oxidoreductase 75 kDa subunit, mitochondrial	Ndufs1	sp|Q91VD9|NDUS1_MOUSE NADH-ubiquinone oxidoreductase 75 kDa subunit, mitochondrial OS=Mus musculus OX=10090 GN=Ndufs1 PE=1 SV=2	10.2	10.2	10.2	79.776	727	1325300	2331000	2627800	2584300	1131600	1291600	268840	31554	55499	62566	61531	26942	30752	1161800	1939000	2749800	3409600	1033300	948510
Mus musculus	Q91WD5	NADH dehydrogenase [ubiquinone] iron-sulfur protein 2, mitochondrial	Ndufs2	sp|Q91WD5|NDUS2_MOUSE NADH dehydrogenase [ubiquinone] iron-sulfur protein 2, mitochondrial OS=Mus musculus OX=10090 GN=Ndufs2 PE=1 SV=1	12.1	12.1	12.1	52.625	463	957230	1853500	1127200	1591300	1208100	1048000	299440	36817	71289	43355	61204	46465	40306	1168600	1764300	1097500	1623100	1205000	926820
Mus musculus	Q9DCT2	NADH dehydrogenase [ubiquinone] iron-sulfur protein 3, mitochondrial	Ndufs3	sp|Q9DCT2|NDUS3_MOUSE NADH dehydrogenase [ubiquinone] iron-sulfur protein 3, mitochondrial OS=Mus musculus OX=10090 GN=Ndufs3 PE=1 SV=2	20.2	20.2	20.2	30.149	263	1238300	1013700	887160	1420900	568260	281590	338120	77395	63356	55448	88807	35516	17600	1177200	807930	694770	1196100	1023500	510490
Mus musculus	Q8K3J1	NADH dehydrogenase [ubiquinone] iron-sulfur protein 8, mitochondrial	Ndufs8	sp|Q8K3J1|NDUS8_MOUSE NADH dehydrogenase [ubiquinone] iron-sulfur protein 8, mitochondrial OS=Mus musculus OX=10090 GN=Ndufs8 PE=1 SV=1	9.4	9.4	9.4	24.038	212	44527	0	45055	140370	0	0	17689	3425.1	0	3465.8	10798	0	0	0	0	0	140370	0	0
Mus musculus	Q91YT0	NADH dehydrogenase [ubiquinone] flavoprotein 1, mitochondrial	Ndufv1	sp|Q91YT0|NDUV1_MOUSE NADH dehydrogenase [ubiquinone] flavoprotein 1, mitochondrial OS=Mus musculus OX=10090 GN=Ndufv1 PE=1 SV=1	11.4	11.4	11.4	50.834	464	162920	728960	138620	966980	576530	259370	128790	7405.5	33135	6301.1	43954	26206	11790	356420	447100	0	898690	602260	390290
Mus musculus	Q9D6J6	NADH dehydrogenase [ubiquinone] flavoprotein 2, mitochondrial	Ndufv2	sp|Q9D6J6|NDUV2_MOUSE NADH dehydrogenase [ubiquinone] flavoprotein 2, mitochondrial OS=Mus musculus OX=10090 GN=Ndufv2 PE=1 SV=2	16.5	16.5	16.5	27.285	248	1427600	1754300	1594500	2044900	1360300	782630	640300	101970	125310	113890	146060	97161	55902	1435100	1892500	1496100	2143300	1253200	744040
Homo sapiens	P20929	Nebulin	NEB	sp|P20929|NEBU_HUMAN Nebulin OS=Homo sapiens OX=9606 GN=NEB PE=1 SV=5	0.2	0.2	0.2	772.91	6669	634000	1080400	845690	0	108520	53973	6273.2	1460.8	2489.4	1948.6	0	250.05	124.36	0	0	845690	0	0	0
Mus musculus	P19246	Neurofilament heavy polypeptide	Nefh	sp|P19246|NFH_MOUSE Neurofilament heavy polypeptide OS=Mus musculus OX=10090 GN=Nefh PE=1 SV=3	2	1.2	1.2	116.99	1090	0	0	0	642280	891600	168190	44792	0	0	0	16902	23463	4426.2	0	0	0	0	891600	0
Mus musculus	P08551	Neurofilament light polypeptide	Nefl	sp|P08551|NFL_MOUSE Neurofilament light polypeptide OS=Mus musculus OX=10090 GN=Nefl PE=1 SV=5	19.5	17.9	16.4	61.508	543	6636600	9853500	9348000	12938000	11168000	2900500	1428200	179370	266310	252650	349680	301830	78391	7888100	9247700	11166000	11087000	9446500	4008800
Mus musculus	P08553	Neurofilament medium polypeptide	Nefm	sp|P08553|NFM_MOUSE Neurofilament medium polypeptide OS=Mus musculus OX=10090 GN=Nefm PE=1 SV=4	14.6	12.6	12.6	95.915	848	4059100	5480400	9744100	4217400	4072000	906630	632880	90203	121790	216540	93721	90488	20147	5875500	5308100	9185400	3451500	3807900	851380
Mus musculus	P10493	Nidogen-1	Nid1	sp|P10493|NID1_MOUSE Nidogen-1 OS=Mus musculus OX=10090 GN=Nid1 PE=1 SV=2	16.9	16.9	16.1	136.54	1245	7113100	10018000	9310200	9383000	10593000	5682700	1042000	142260	200360	186200	187660	211850	113650	7959600	9986900	9025900	8281600	10689000	6157000
Mus musculus	O88322	Nidogen-2	Nid2	sp|O88322|NID2_MOUSE Nidogen-2 OS=Mus musculus OX=10090 GN=Nid2 PE=1 SV=2	5	4.3	4.3	153.91	1403	296130	472570	714260	312660	521210	298860	45098	5105.7	8147.8	12315	5390.6	8986.4	5152.7	444390	284310	814390	333240	327510	411850
Mus musculus	P50220	Homeobox protein Nkx-2.1	Nkx2-1	sp|P50220|NKX21_MOUSE Homeobox protein Nkx-2.1 OS=Mus musculus OX=10090 GN=Nkx2-1 PE=2 SV=1	2.7	2.7	2.7	38.57	372	2159300	3384200	1051400	6074100	4783100	815640	1826800	215930	338420	105140	607410	478310	81564	0	0	0	0	4391600	0
Mus musculus	Q01768	Nucleoside diphosphate kinase B	Nme2	sp|Q01768|NDKB_MOUSE Nucleoside diphosphate kinase B OS=Mus musculus OX=10090 GN=Nme2 PE=1 SV=1;sp|P15532|NDKA_MOUSE Nucleoside diphosphate kinase A OS=Mus musculus OX=10090 GN=Nme1 PE=1 SV=1	13.8	13.8	13.8	17.363	152	252800	338960	367750	1249000	1138100	352220	336260	22981	30815	33432	113550	103470	32020	214760	368360	0	1331500	1087200	329340
Mus musculus	Q11011	Puromycin-sensitive aminopeptidase	Npepps	sp|Q11011|PSA_MOUSE Puromycin-sensitive aminopeptidase OS=Mus musculus OX=10090 GN=Npepps PE=1 SV=2	1.3	1.3	1.3	103.32	920	41997	99540	0	102300	110260	43004	8272.7	874.93	2073.8	0	2131.1	2297	895.92	0	0	0	0	0	43004
Mus musculus	P81117	Nucleobindin-2	Nucb2	sp|P81117|NUCB2_MOUSE Nucleobindin-2 OS=Mus musculus OX=10090 GN=Nucb2 PE=1 SV=2	2.1	2.1	2.1	50.304	420	0	40010	54317	102420	58254	55700	14795	0	1905.2	2586.5	4877.2	2774	2652.4	0	0	0	0	0	55700
Mus musculus	P29758	Ornithine aminotransferase, mitochondrial	Oat	sp|P29758|OAT_MOUSE Ornithine aminotransferase, mitochondrial OS=Mus musculus OX=10090 GN=Oat PE=1 SV=1	15	15	15	48.354	439	1117600	2474900	2031600	4066000	2824900	2284000	704710	53220	117850	96741	193620	134520	108760	870000	2591800	2023400	4475900	2239700	2564900
Mus musculus	Q60597	2-oxoglutarate dehydrogenase, mitochondrial	Ogdh	sp|Q60597|ODO1_MOUSE 2-oxoglutarate dehydrogenase, mitochondrial OS=Mus musculus OX=10090 GN=Ogdh PE=1 SV=3	20.5	20.5	20.5	116.45	1023	2588000	7002300	4723500	5092000	4596100	3775800	617280	57512	155610	104970	113160	102140	83907	3083400	6505500	5423200	4591100	4252700	3921900
Mus musculus	Q62000	Mimecan	Ogn	sp|Q62000|MIME_MOUSE Mimecan OS=Mus musculus OX=10090 GN=Ogn PE=1 SV=1	15.1	15.1	15.1	34.012	298	1538200	1195400	646300	1289100	1934100	348020	496510	109870	85386	46164	92077	138150	24859	1476800	1536000	1209800	628750	1751800	0
Mus musculus	Q64288	Olfactory marker protein	Omp	sp|Q64288|OMP_MOUSE Olfactory marker protein OS=Mus musculus OX=10090 GN=Omp PE=1 SV=3	22.7	22.7	22.7	18.866	163	1391400	1106400	1992100	3521300	3455800	1356900	1282400	139140	110640	199210	352130	345580	135690	1888100	1442400	2181900	3699700	2594700	1017100
Mus musculus	Q78XF5	Oligosaccharyltransferase complex subunit OSTC	Ostc	sp|Q78XF5|OSTC_MOUSE Oligosaccharyltransferase complex subunit OSTC OS=Mus musculus OX=10090 GN=Ostc PE=1 SV=1	8.1	8.1	8.1	16.815	149	0	0	73343	73267	0	38604	30869	0	0	12224	12211	0	6434	0	0	0	0	0	38604
Mus musculus	Q62422	Osteoclast-stimulating factor 1	Ostf1	sp|Q62422|OSTF1_MOUSE Osteoclast-stimulating factor 1 OS=Mus musculus OX=10090 GN=Ostf1 PE=1 SV=2	5.6	5.6	5.6	23.782	215	15218	0	0	59134	32057	0	8867.5	1268.2	0	0	4927.9	2671.4	0	0	0	0	59134	0	0
Mus musculus	Q9D0K2	Succinyl-CoA:3-ketoacid coenzyme A transferase 1, mitochondrial	Oxct1	sp|Q9D0K2|SCOT1_MOUSE Succinyl-CoA:3-ketoacid coenzyme A transferase 1, mitochondrial OS=Mus musculus OX=10090 GN=Oxct1 PE=1 SV=1	12.9	12.9	12.9	55.988	520	84342	639030	1486700	723780	981070	601620	196370	3667.1	27784	64638	31469	42655	26157	0	433270	1831200	700220	912720	554720
Mus musculus	P09103	Protein disulfide-isomerase	P4hb	sp|P09103|PDIA1_MOUSE Protein disulfide-isomerase OS=Mus musculus OX=10090 GN=P4hb PE=1 SV=2	45.4	45.4	45.4	57.058	509	5995200	13817000	19258000	19738000	20589000	14036000	2831300	181670	418710	583580	598130	623920	425320	7248400	14836000	20533000	19492000	17971000	13355000
Mus musculus	Q61206	Platelet-activating factor acetylhydrolase IB subunit beta	Pafah1b2	sp|Q61206|PA1B2_MOUSE Platelet-activating factor acetylhydrolase IB subunit beta OS=Mus musculus OX=10090 GN=Pafah1b2 PE=1 SV=2	12.2	12.2	12.2	25.581	229	368770	275890	298440	526110	463930	183380	302360	52681	39413	42635	75158	66276	26197	523600	259660	254500	0	357700	194970
Mus musculus	Q99MN9	Propionyl-CoA carboxylase beta chain, mitochondrial	Pccb	sp|Q99MN9|PCCB_MOUSE Propionyl-CoA carboxylase beta chain, mitochondrial OS=Mus musculus OX=10090 GN=Pccb PE=1 SV=2	5.9	5.9	5.9	58.408	541	83635	288850	297300	341920	344850	232370	54791	2884	9960.3	10252	11790	11891	8012.9	0	0	0	308210	363910	247030
Mus musculus	Q9CQF9	Prenylcysteine oxidase	Pcyox1	sp|Q9CQF9|PCYOX_MOUSE Prenylcysteine oxidase OS=Mus musculus OX=10090 GN=Pcyox1 PE=1 SV=1	7.9	7.9	7.9	56.494	505	43745	384780	750310	491100	585360	351510	108620	1822.7	16033	31263	20463	24390	14646	0	381760	689090	513790	606370	372050
Mus musculus	Q8C7K6	Prenylcysteine oxidase-like	Pcyox1l	sp|Q8C7K6|PCYXL_MOUSE Prenylcysteine oxidase-like OS=Mus musculus OX=10090 GN=Pcyox1l PE=1 SV=1	2.2	2.2	2.2	54.874	495	0	0	13576	144240	43152	42843	12832	0	0	714.53	7591.4	2271.2	2254.9	0	0	0	0	0	42843
Mus musculus	P27773	Protein disulfide-isomerase A3	Pdia3	sp|P27773|PDIA3_MOUSE Protein disulfide-isomerase A3 OS=Mus musculus OX=10090 GN=Pdia3 PE=1 SV=2	12.7	12.7	12.7	56.678	505	389640	1313300	1262700	1682500	2224900	1034100	255070	12569	42366	40734	54275	71771	33357	568830	1159200	1223800	1974300	1840500	1140600
Mus musculus	Q922R8	Protein disulfide-isomerase A6	Pdia6	sp|Q922R8|PDIA6_MOUSE Protein disulfide-isomerase A6 OS=Mus musculus OX=10090 GN=Pdia6 PE=1 SV=3	10	10	10	48.1	440	265110	926780	830510	1071300	1316900	1064800	322080	15595	54517	48853	63018	77466	62635	0	1002200	1009200	1501700	901270	795930
Mus musculus	O70209	PDZ and LIM domain protein 3	Pdlim3	sp|O70209|PDLI3_MOUSE PDZ and LIM domain protein 3 OS=Mus musculus OX=10090 GN=Pdlim3 PE=1 SV=1	4.7	4.7	4.7	34.299	316	0	53366	16779	99864	0	32187	12637	0	3335.4	1048.7	6241.5	0	2011.7	0	0	0	0	0	32187
Mus musculus	P70296	Phosphatidylethanolamine-binding protein 1	Pebp1	sp|P70296|PEBP1_MOUSE Phosphatidylethanolamine-binding protein 1 OS=Mus musculus OX=10090 GN=Pebp1 PE=1 SV=3	73.3	73.3	73.3	20.83	187	5210100	5072600	5483100	8080200	5459200	4373800	3367900	521010	507260	548310	808020	545920	437380	5692600	5615300	6544300	6875100	4360300	4591400
Mus musculus	P62962	Profilin-1	Pfn1	sp|P62962|PROF1_MOUSE Profilin-1 OS=Mus musculus OX=10090 GN=Pfn1 PE=1 SV=2;	37.1	37.1	37.1	14.957	140	798350	888340	1654200	4920300	1308800	1246300	1201800	88706	98705	183800	546700	145420	138480	860780	856520	1266200	3900800	1085600	1153400
Mus musculus	Q9DBJ1	Phosphoglycerate mutase 1	Pgam1	sp|Q9DBJ1|PGAM1_MOUSE Phosphoglycerate mutase 1 OS=Mus musculus OX=10090 GN=Pgam1 PE=1 SV=3	31.5	31.5	23.2	28.832	254	4321100	2946500	2824600	5967500	5924100	2424600	1877600	332390	226660	217270	459030	455700	186510	3680200	3050900	2599800	6393700	5816600	2867200
Mus musculus	O70250	Phosphoglycerate mutase 2	Pgam2	sp|O70250|PGAM2_MOUSE Phosphoglycerate mutase 2 OS=Mus musculus OX=10090 GN=Pgam2 PE=1 SV=3	13	4.7	4.7	28.827	253	359730	0	0	280430	244230	0	63171	25695	0	0	20030	17445	0	0	0	0	0	244230	0
Mus musculus	Q9DCD0	6-phosphogluconate dehydrogenase, decarboxylating	Pgd	sp|Q9DCD0|6PGD_MOUSE 6-phosphogluconate dehydrogenase, decarboxylating OS=Mus musculus OX=10090 GN=Pgd PE=1 SV=3	2.9	2.9	2.9	53.247	483	0	120100	212970	155800	85116	61704	27638	0	5221.7	9259.4	6773.7	3700.7	2682.8	0	0	212970	0	0	0
Mus musculus	P09411	Phosphoglycerate kinase 1	Pgk1	sp|P09411|PGK1_MOUSE Phosphoglycerate kinase 1 OS=Mus musculus OX=10090 GN=Pgk1 PE=1 SV=4	26.4	26.4	26.4	44.55	417	540210	2777800	1885000	5132400	2560100	1801200	565260	20777	106840	72499	197400	98467	69276	564070	2950900	1584300	5084400	2522400	1990600
Mus musculus	O55022	Membrane-associated progesterone receptor component 1	Pgrmc1	sp|O55022|PGRC1_MOUSE Membrane-associated progesterone receptor component 1 OS=Mus musculus OX=10090 GN=Pgrmc1 PE=1 SV=4	22.1	22.1	22.1	21.694	195	230710	464350	483260	1044000	207220	176010	325690	28839	58044	60408	130500	25903	22001	0	480610	500560	887360	0	299070
Mus musculus	P67778	Prohibitin	Phb	sp|P67778|PHB_MOUSE Prohibitin OS=Mus musculus OX=10090 GN=Phb PE=1 SV=1	8.5	8.5	8.5	29.82	272	293760	575230	666460	0	644560	170520	130580	16320	31957	37025	0	35809	9473.3	0	574450	0	0	645340	0
Mus musculus	O35129	Prohibitin-2	Phb2	sp|O35129|PHB2_MOUSE Prohibitin-2 OS=Mus musculus OX=10090 GN=Phb2 PE=1 SV=1	8	8	8	33.296	299	45861	206980	279960	0	356710	142240	46898	2084.6	9408.2	12726	0	16214	6465.3	0	196280	160100	0	485790	143720
Mus musculus	P53810	Phosphatidylinositol transfer protein alpha isoform	Pitpna	sp|P53810|PIPNA_MOUSE Phosphatidylinositol transfer protein alpha isoform OS=Mus musculus OX=10090 GN=Pitpna PE=1 SV=2	11.8	11.8	11.8	31.893	271	0	781480	201530	0	766500	126180	104200	0	43416	11196	0	42583	7009.8	0	761150	0	0	786830	0
Homo sapiens	P08F94	Fibrocystin	PKHD1	sp|P08F94|PKHD1_HUMAN Fibrocystin OS=Homo sapiens OX=9606 GN=PKHD1 PE=1 SV=1	0.2	0.2	0.2	446.7	4074	0	0	0	0	2121800	0	14337	0	0	0	0	14337	0	0	0	0	0	2121800	0
Mus musculus	P52480	Pyruvate kinase PKM	Pkm	sp|P52480|KPYM_MOUSE Pyruvate kinase PKM OS=Mus musculus OX=10090 GN=Pkm PE=1 SV=4	27.9	27.9	27.9	57.844	531	2263400	5798900	7301300	9460500	7492200	5949900	1159600	68589	175720	221250	286680	227040	180300	4597200	6503300	7632900	7337400	6886500	5227600
Mus musculus	Q8K2J0	1-phosphatidylinositol 4,5-bisphosphate phosphodiesterase delta-3	Plcd3	sp|Q8K2J0|PLCD3_MOUSE 1-phosphatidylinositol 4,5-bisphosphate phosphodiesterase delta-3 OS=Mus musculus OX=10090 GN=Plcd3 PE=1 SV=2	1.4	1.4	1.4	88.606	785	140050	460000	264890	434890	463880	309900	57600	3890.2	12778	7358	12080	12886	8608.4	0	0	0	0	463880	0
Mus musculus	Q9QXS1	Plectin	Plec	sp|Q9QXS1|PLEC_MOUSE Plectin OS=Mus musculus OX=10090 GN=Plec PE=1 SV=3	0.6	0.6	0.6	534.18	4691	170790	156650	211000	385890	154270	93094	4012.6	584.88	536.48	722.59	1321.5	528.33	318.81	124200	127650	131780	558680	136050	93323
Mus musculus	Q9DCU2	Plasmolipin	Pllp	sp|Q9DCU2|PLLP_MOUSE Plasmolipin OS=Mus musculus OX=10090 GN=Pllp PE=1 SV=1	12.6	12.6	12.6	19.801	182	97722	30000	455310	363860	358850	58382	272830	19544	6000	91062	72773	71770	11676	0	0	0	0	0	58382
Mus musculus	P60202	Myelin proteolipid protein	Plp1	sp|P60202|MYPR_MOUSE Myelin proteolipid protein OS=Mus musculus OX=10090 GN=Plp1 PE=1 SV=2	8.7	8.7	8.7	30.077	277	57373	416920	61633	866330	870320	208120	248070	5737.3	41692	6163.3	86633	87032	20812	0	381400	0	601420	1170800	0
Mus musculus	Q62009	Periostin	Postn	sp|Q62009|POSTN_MOUSE Periostin OS=Mus musculus OX=10090 GN=Postn PE=1 SV=2	1.7	1.7	1.7	93.142	838	46416	79942	107660	0	0	0	5850.4	1160.4	1998.6	2691.4	0	0	0	0	0	107660	0	0	0
Mus musculus	P17742	Peptidyl-prolyl cis-trans isomerase A	Ppia	sp|P17742|PPIA_MOUSE Peptidyl-prolyl cis-trans isomerase A OS=Mus musculus OX=10090 GN=Ppia PE=1 SV=2	62.8	62.8	62.8	17.971	164	6119900	3978900	14874000	15309000	10751000	3300300	5433300	611990	397890	1487400	1530900	1075100	330030	4362200	4000700	12069000	17200000	11707000	4486800
Mus musculus	P30412	Peptidyl-prolyl cis-trans isomerase C	Ppic	sp|P30412|PPIC_MOUSE Peptidyl-prolyl cis-trans isomerase C OS=Mus musculus OX=10090 GN=Ppic PE=1 SV=1	11.8	11.8	11.8	22.794	212	206470	118820	155010	214870	199090	66906	87379	18770	10802	14092	19534	18099	6082.4	0	0	0	0	0	66906
Mus musculus	P63087	Serine/threonine-protein phosphatase PP1-gamma catalytic subunit	Ppp1cc	sp|P63087|PP1G_MOUSE Serine/threonine-protein phosphatase PP1-gamma catalytic subunit OS=Mus musculus OX=10090 GN=Ppp1cc PE=1 SV=1;sp|P62141|PP1B_MOUSE Serine/threonine-protein phosphatase PP1-beta catalytic subunit OS=Mus musculus OX=10090 GN=Ppp1cb PE=1	8	8	8	36.983	323	0	170410	130790	112030	270420	18263	43870	0	10650	8174.7	7002.1	16901	1141.4	0	134740	128310	0	308570	0
Homo sapiens	Q16821	Protein phosphatase 1 regulatory subunit 3A	PPP1R3A	sp|Q16821|PPR3A_HUMAN Protein phosphatase 1 regulatory subunit 3A OS=Homo sapiens OX=9606 GN=PPP1R3A PE=1 SV=3	0.9	0.9	0.9	125.77	1122	679550	718450	512410	0	413960	321540	46420	11922	12604	8989.6	0	7262.5	5641.1	0	0	512410	0	0	0
Mus musculus	P63330	Serine/threonine-protein phosphatase 2A catalytic subunit alpha isoform	Ppp2ca	sp|P63330|PP2AA_MOUSE Serine/threonine-protein phosphatase 2A catalytic subunit alpha isoform OS=Mus musculus OX=10090 GN=Ppp2ca PE=1 SV=1;sp|P62715|PP2AB_MOUSE Serine/threonine-protein phosphatase 2A catalytic subunit beta isoform OS=Mus musculus OX=10090	3.6	3.6	3.6	35.608	309	151970	288110	310230	277330	214350	209230	90702	9498.1	18007	19389	17333	13397	13077	0	0	0	0	0	209230
Mus musculus	Q76MZ3	Serine/threonine-protein phosphatase 2A 65 kDa regulatory subunit A alpha isoform	Ppp2r1a	sp|Q76MZ3|2AAA_MOUSE Serine/threonine-protein phosphatase 2A 65 kDa regulatory subunit A alpha isoform OS=Mus musculus OX=10090 GN=Ppp2r1a PE=1 SV=3;sp|Q7TNP2|2AAB_MOUSE Serine/threonine-protein phosphatase 2A 65 kDa regulatory subunit A beta isoform OS=Mu	3.1	3.1	3.1	65.322	589	0	62559	144060	0	0	0	6457	0	1955	4502	0	0	0	0	0	144060	0	0	0
Mus musculus	P35700	Peroxiredoxin-1	Prdx1	sp|P35700|PRDX1_MOUSE Peroxiredoxin-1 OS=Mus musculus OX=10090 GN=Prdx1 PE=1 SV=1	34.7	34.7	34.7	22.176	199	5589600	4716800	6598100	9750800	6194200	2697500	2369800	372640	314450	439880	650060	412950	179830	4645600	3998900	5557900	10928000	7319400	3097600
Mus musculus	Q61171	Peroxiredoxin-2	Prdx2	sp|Q61171|PRDX2_MOUSE Peroxiredoxin-2 OS=Mus musculus OX=10090 GN=Prdx2 PE=1 SV=3	43.9	43.9	43.9	21.778	198	3952500	4846700	5059900	6916300	5481700	2796600	2234900	304040	372820	389220	532030	421670	215120	3575100	3709500	5400100	8625500	5288700	2395400
Mus musculus	P20108	Thioredoxin-dependent peroxide reductase, mitochondrial	Prdx3	sp|P20108|PRDX3_MOUSE Thioredoxin-dependent peroxide reductase, mitochondrial OS=Mus musculus OX=10090 GN=Prdx3 PE=1 SV=1	36.2	36.2	36.2	28.127	257	7859400	9522600	10127000	11584000	8671000	3264300	3001600	462320	560150	595680	681420	510060	192020	8580900	7514200	7804500	13145000	10002000	3980800
Mus musculus	O08807	Peroxiredoxin-4	Prdx4	sp|O08807|PRDX4_MOUSE Peroxiredoxin-4 OS=Mus musculus OX=10090 GN=Prdx4 PE=1 SV=1	26.3	26.3	26.3	31.052	274	3160700	3384900	3715900	6250200	5695900	3021100	1484000	185930	199110	218580	367660	335050	177710	3010400	2761500	2983500	7800100	6096500	2576800
Mus musculus	P99029	Peroxiredoxin-5, mitochondrial	Prdx5	sp|P99029|PRDX5_MOUSE Peroxiredoxin-5, mitochondrial OS=Mus musculus OX=10090 GN=Prdx5 PE=1 SV=2	40.5	40.5	40.5	21.897	210	2074500	1218500	4462200	4614400	3939600	939050	1232000	148180	87033	318730	329600	281400	67075	2018000	1380300	4426900	4604600	3869100	949320
Mus musculus	O08709	Peroxiredoxin-6	Prdx6	sp|O08709|PRDX6_MOUSE Peroxiredoxin-6 OS=Mus musculus OX=10090 GN=Prdx6 PE=1 SV=3	59.4	59.4	59.4	24.87	224	4346900	4393000	4894600	7240500	6845900	3306000	2068500	289800	292870	326310	482700	456400	220400	4214700	4435100	4463800	6563300	7008100	4304400
Mus musculus	Q9JK53	Prolargin	Prelp	sp|Q9JK53|PRELP_MOUSE Prolargin OS=Mus musculus OX=10090 GN=Prelp PE=1 SV=2	5.8	5.8	5.8	43.292	378	83111	423390	589990	601600	386550	71934	89858	3463	17641	24583	25067	16106	2997.2	0	502010	579650	478100	441770	0
Mus musculus	O08795	Glucosidase 2 subunit beta	Prkcsh	sp|O08795|GLU2B_MOUSE Glucosidase 2 subunit beta OS=Mus musculus OX=10090 GN=Prkcsh PE=1 SV=1	1.9	1.9	1.9	58.792	521	0	585440	704930	776830	556460	531200	175270	0	32525	39163	43157	30915	29511	0	0	704930	0	0	0
Mus musculus	P15331	Peripherin	Prph	sp|P15331|PERI_MOUSE Peripherin OS=Mus musculus OX=10090 GN=Prph PE=1 SV=2	6.9	4.8	4.8	54.267	475	0	269760	291540	0	218490	0	24369	0	8430.1	9110.6	0	6828	0	0	0	291540	0	0	0
Homo sapiens	P0DMB1	Proline-rich protein 23D2	PRR23D2	sp|P0DMB1|P23D2_HUMAN Proline-rich protein 23D2 OS=Homo sapiens OX=9606 GN=PRR23D2 PE=3 SV=1;sp|E9PI22|P23D1_HUMAN Proline-rich protein 23D1 OS=Homo sapiens OX=9606 GN=PRR23D1 PE=3 SV=1	4.3	4.3	4.3	31.05	279	9144300	12349000	8527900	4518000	4111400	2063200	6785600	1524000	2058200	1421300	753000	685240	343870	4681000	20830000	4664900	4333100	0	0
Mus musculus	O55103	Periaxin	Prx	sp|O55103|PRAX_MOUSE Periaxin OS=Mus musculus OX=10090 GN=Prx PE=1 SV=1	17	17	17	147.69	1391	19488000	21140000	27436000	59589000	38924000	26596000	3166800	319480	346550	449770	976860	638090	436000	22412000	22735000	25444000	61899000	34285000	25602000
Mus musculus	Q61207	Prosaposin	Psap	sp|Q61207|SAP_MOUSE Prosaposin OS=Mus musculus OX=10090 GN=Psap PE=1 SV=2	5.7	5.7	5.7	61.422	557	425680	518720	581560	465420	438680	370280	87511	13303	16210	18174	14544	13709	11571	417680	467080	530810	530110	416790	414450
Mus musculus	O70435	Proteasome subunit alpha type-3	Psma3	sp|O70435|PSA3_MOUSE Proteasome subunit alpha type-3 OS=Mus musculus OX=10090 GN=Psma3 PE=1 SV=3	3.9	3.9	3.9	28.405	255	172740	188610	159460	0	193020	0	54911	13288	14509	12267	0	14848	0	0	0	0	0	193020	0
Mus musculus	Q9R1P0	Proteasome subunit alpha type-4	Psma4	sp|Q9R1P0|PSA4_MOUSE Proteasome subunit alpha type-4 OS=Mus musculus OX=10090 GN=Psma4 PE=1 SV=1	3.8	3.8	3.8	29.47	261	54465	119550	201210	141870	175030	76618	59133	4189.7	9195.9	15478	10913	13464	5893.7	0	0	0	0	0	76618
Mus musculus	Q9Z2U1	Proteasome subunit alpha type-5	Psma5	sp|Q9Z2U1|PSA5_MOUSE Proteasome subunit alpha type-5 OS=Mus musculus OX=10090 GN=Psma5 PE=1 SV=1	13.7	13.7	13.7	26.411	241	129540	64913	102700	167980	295050	0	69107	11776	5901.2	9336.4	15271	26823	0	96229	82036	0	216790	262420	0
Mus musculus	Q9QUM9	Proteasome subunit alpha type-6	Psma6	sp|Q9QUM9|PSA6_MOUSE Proteasome subunit alpha type-6 OS=Mus musculus OX=10090 GN=Psma6 PE=1 SV=1	13	13	13	27.372	246	869340	807960	754710	1009300	1075800	240410	279850	51137	47527	44395	59368	63285	14142	847650	761030	710710	1151300	1046400	0
Mus musculus	Q9Z2U0	Proteasome subunit alpha type-7	Psma7	sp|Q9Z2U0|PSA7_MOUSE Proteasome subunit alpha type-7 OS=Mus musculus OX=10090 GN=Psma7 PE=1 SV=1;sp|Q9CWH6|PSMA8_MOUSE Proteasome subunit alpha-type 7-like OS=Mus musculus OX=10090 GN=Psma8 PE=1 SV=1	4.4	4.4	4.4	27.855	248	298970	232080	170970	0	291920	170930	83204	21355	16577	12212	0	20851	12210	0	0	0	0	0	170930
Mus musculus	O09061	Proteasome subunit beta type-1	Psmb1	sp|O09061|PSB1_MOUSE Proteasome subunit beta type-1 OS=Mus musculus OX=10090 GN=Psmb1 PE=1 SV=1	5.8	5.8	5.8	26.372	240	307900	242050	285880	303030	272310	183940	122700	23684	18619	21991	23310	20947	14149	0	0	0	0	0	183940
Mus musculus	Q9R1P3	Proteasome subunit beta type-2	Psmb2	sp|Q9R1P3|PSB2_MOUSE Proteasome subunit beta type-2 OS=Mus musculus OX=10090 GN=Psmb2 PE=1 SV=1	5.5	5.5	5.5	22.906	201	0	71019	250880	254420	53063	0	62938	0	7101.9	25088	25442	5306.3	0	0	0	0	0	53063	0
Mus musculus	Q9R1P1	Proteasome subunit beta type-3	Psmb3	sp|Q9R1P1|PSB3_MOUSE Proteasome subunit beta type-3 OS=Mus musculus OX=10090 GN=Psmb3 PE=1 SV=1	16.1	16.1	16.1	22.965	205	249810	198150	234150	2378800	215150	699880	441770	27756	22017	26017	264310	23905	77765	0	0	0	2378800	0	0
Mus musculus	O55234	Proteasome subunit beta type-5	Psmb5	sp|O55234|PSB5_MOUSE Proteasome subunit beta type-5 OS=Mus musculus OX=10090 GN=Psmb5 PE=1 SV=3	8.3	8.3	8.3	28.532	264	127530	89043	129640	298960	110300	52717	50512	7970.8	5565.2	8102.6	18685	6894	3294.8	0	0	0	298960	0	0
Mus musculus	Q60692	Proteasome subunit beta type-6	Psmb6	sp|Q60692|PSB6_MOUSE Proteasome subunit beta type-6 OS=Mus musculus OX=10090 GN=Psmb6 PE=1 SV=3	8.8	8.8	8.8	25.378	238	416150	239820	416090	725230	382250	162170	212880	37832	21802	37827	65930	34750	14743	396000	0	393070	768410	0	0
Mus musculus	O09114	Prostaglandin-H2 D-isomerase	Ptgds	sp|O09114|PTGDS_MOUSE Prostaglandin-H2 D-isomerase OS=Mus musculus OX=10090 GN=Ptgds PE=1 SV=1	9	9	9	21.066	189	22982	0	0	1117800	831090	442680	402430	3830.4	0	0	186300	138510	73780	0	0	0	0	0	442680
Mus musculus	O35074	Prostacyclin synthase	Ptgis	sp|O35074|PTGIS_MOUSE Prostacyclin synthase OS=Mus musculus OX=10090 GN=Ptgis PE=1 SV=1	14.6	14.6	14.6	57.046	501	37612	355120	847680	634290	440610	420840	97720	1343.3	12683	30274	22653	15736	15030	0	375200	825220	592920	516410	388770
Mus musculus	P32848	Parvalbumin alpha	Pvalb	sp|P32848|PRVA_MOUSE Parvalbumin alpha OS=Mus musculus OX=10090 GN=Pvalb PE=1 SV=3	24.5	24.5	24.5	11.93	110	215790	171900	427160	602580	146970	234620	224880	26973	21488	53394	75323	18372	29327	180230	162980	468260	0	0	237990
Mus musculus	Q9WUB3	Glycogen phosphorylase, muscle form	Pygm	sp|Q9WUB3|PYGM_MOUSE Glycogen phosphorylase, muscle form OS=Mus musculus OX=10090 GN=Pygm PE=1 SV=3;sp|Q8CI94|PYGB_MOUSE Glycogen phosphorylase, brain form OS=Mus musculus OX=10090 GN=Pygb PE=1 SV=3;sp|Q9ET01|PYGL_MOUSE Glycogen phosphorylase, liver form O	3.6	3.6	3.6	97.285	842	683830	825600	831080	730790	602930	384570	79584	13409	16188	16296	14329	11822	7540.6	643050	846150	816940	699560	606100	447000
Mus musculus	P61027	Ras-related protein Rab-10	Rab10	sp|P61027|RAB10_MOUSE Ras-related protein Rab-10 OS=Mus musculus OX=10090 GN=Rab10 PE=1 SV=1	11	11	5.5	22.541	200	45978	54084	632220	776870	515580	209620	171870	3536.8	4160.3	48632	59760	39660	16125	0	0	466410	814130	573130	280620
Mus musculus	P46638	Ras-related protein Rab-11B	Rab11b	sp|P46638|RB11B_MOUSE Ras-related protein Rab-11B OS=Mus musculus OX=10090 GN=Rab11b PE=1 SV=3;sp|P62492|RB11A_MOUSE Ras-related protein Rab-11A OS=Mus musculus OX=10090 GN=Rab11a PE=1 SV=3	24.8	24.8	24.8	24.489	218	729050	779760	638660	1413800	923470	96059	305390	48603	51984	42578	94256	61565	6403.9	804370	841220	644980	1123100	881670	285490
Mus musculus	P62821	Ras-related protein Rab-1A	Rab1A	sp|P62821|RAB1A_MOUSE Ras-related protein Rab-1A OS=Mus musculus OX=10090 GN=Rab1A PE=1 SV=3;sp|Q9DD03|RAB13_MOUSE Ras-related protein Rab-13 OS=Mus musculus OX=10090 GN=Rab13 PE=1 SV=1;sp|P61028|RAB8B_MOUSE Ras-related protein Rab-8B OS=Mus musculus OX=10	13.2	7.8	7.8	22.677	205	51764	67154	97278	147290	106390	51266	34743	3450.9	4476.9	6485.2	9819.2	7092.6	3417.8	0	0	0	0	106390	0
Homo sapiens	Q9H0U4	Ras-related protein Rab-1B	RAB1B	sp|Q9H0U4|RAB1B_HUMAN Ras-related protein Rab-1B OS=Homo sapiens OX=9606 GN=RAB1B PE=1 SV=1;sp|Q92928|RAB1C_HUMAN Putative Ras-related protein Rab-1C OS=Homo sapiens OX=9606 GN=RAB1C PE=5 SV=2;sp|P62820|RAB1A_HUMAN Ras-related protein Rab-1A OS=Homo sapien	13.4	8	8	22.171	201	51764	67154	97278	147290	106390	51266	34743	3450.9	4476.9	6485.2	9819.2	7092.6	3417.8	0	0	0	0	106390	0
Mus musculus	Q9CQD1	Ras-related protein Rab-5A	Rab5a	sp|Q9CQD1|RAB5A_MOUSE Ras-related protein Rab-5A OS=Mus musculus OX=10090 GN=Rab5a PE=1 SV=1;sp|P61021|RAB5B_MOUSE Ras-related protein Rab-5B OS=Mus musculus OX=10090 GN=Rab5b PE=1 SV=1;sp|P35278|RAB5C_MOUSE Ras-related protein Rab-5C OS=Mus musculus OX=10	5.1	5.1	5.1	23.598	215	284690	294620	382800	484080	503190	242050	199220	25881	26783	34800	44008	45745	22005	0	0	0	0	503190	0
Homo sapiens	P61020	Ras-related protein Rab-5B	RAB5B	sp|P61020|RAB5B_HUMAN Ras-related protein Rab-5B OS=Homo sapiens OX=9606 GN=RAB5B PE=1 SV=1;sp|P20339|RAB5A_HUMAN Ras-related protein Rab-5A OS=Homo sapiens OX=9606 GN=RAB5A PE=1 SV=2;sp|P51148|RAB5C_HUMAN Ras-related protein Rab-5C OS=Homo sapiens OX=9606	5.1	5.1	5.1	23.707	215	284690	294620	382800	484080	503190	242050	199220	25881	26783	34800	44008	45745	22005	0	0	0	0	503190	0
Mus musculus	P61294	Ras-related protein Rab-6B	Rab6b	sp|P61294|RAB6B_MOUSE Ras-related protein Rab-6B OS=Mus musculus OX=10090 GN=Rab6b PE=1 SV=1;sp|P35279|RAB6A_MOUSE Ras-related protein Rab-6A OS=Mus musculus OX=10090 GN=Rab6a PE=1 SV=4	16.3	16.3	16.3	23.461	208	1005800	268950	992850	1298100	562900	370610	346090	77366	20689	76373	99855	43300	28508	826070	0	1768000	573940	0	499360
Mus musculus	P51150	Ras-related protein Rab-7a	Rab7a	sp|P51150|RAB7A_MOUSE Ras-related protein Rab-7a OS=Mus musculus OX=10090 GN=Rab7a PE=1 SV=2	13	13	13	23.489	207	87141	88802	75824	215830	224190	121360	58082	6224.3	6343	5416	15416	16014	8668.7	0	0	0	0	206650	138910
Homo sapiens	P63000	Ras-related C3 botulinum toxin substrate 1	RAC1	sp|P63000|RAC1_HUMAN Ras-related C3 botulinum toxin substrate 1 OS=Homo sapiens OX=9606 GN=RAC1 PE=1 SV=1;sp|P60763|RAC3_HUMAN Ras-related C3 botulinum toxin substrate 3 OS=Homo sapiens OX=9606 GN=RAC3 PE=1 SV=1;sp|P15153|RAC2_HUMAN Ras-related C3 botulinu	15.1	9.4	9.4	21.45	192	329180	169540	302800	283790	722780	0	226010	41147	21193	37850	35473	90347	0	0	0	0	0	722780	0
Mus musculus	Q05144	Ras-related C3 botulinum toxin substrate 2	Rac2	sp|Q05144|RAC2_MOUSE Ras-related C3 botulinum toxin substrate 2 OS=Mus musculus OX=10090 GN=Rac2 PE=1 SV=1;sp|P63001|RAC1_MOUSE Ras-related C3 botulinum toxin substrate 1 OS=Mus musculus OX=10090 GN=Rac1 PE=1 SV=1;sp|P60764|RAC3_MOUSE Ras-related C3 botuli	15.1	9.4	9.4	21.441	192	329180	169540	302800	283790	459600	0	193110	41147	21193	37850	35473	57450	0	0	0	0	0	459600	0
Mus musculus	P63321	Ras-related protein Ral-A	Rala	sp|P63321|RALA_MOUSE Ras-related protein Ral-A OS=Mus musculus OX=10090 GN=Rala PE=1 SV=1	6.8	6.8	6.8	23.553	206	237710	195720	241300	0	521690	21116	135280	26412	21746	26811	0	57966	2346.2	0	0	0	0	0	21116
Homo sapiens	P62834	Ras-related protein Rap-1A	RAP1A	sp|P62834|RAP1A_HUMAN Ras-related protein Rap-1A OS=Homo sapiens OX=9606 GN=RAP1A PE=1 SV=1;sp|P61224|RAP1B_HUMAN Ras-related protein Rap-1b OS=Homo sapiens OX=9606 GN=RAP1B PE=1 SV=1;sp|A6NIZ1|RP1BL_HUMAN Ras-related protein Rap-1b-like protein OS=Homo sa	20.7	20.7	20.7	20.987	184	750050	541400	873970	1494200	877030	534790	507140	75005	54140	87397	149420	87703	53479	518880	745080	990970	1655700	682670	478100
Mus musculus	Q99JI6	Ras-related protein Rap-1b	Rap1b	sp|Q99JI6|RAP1B_MOUSE Ras-related protein Rap-1b OS=Mus musculus OX=10090 GN=Rap1b PE=1 SV=2;sp|P62835|RAP1A_MOUSE Ras-related protein Rap-1A OS=Mus musculus OX=10090 GN=Rap1a PE=1 SV=1	20.7	20.7	20.7	20.825	184	750050	541400	873970	1494200	877030	534790	507140	75005	54140	87397	149420	87703	53479	518880	745080	990970	1655700	682670	478100
Mus musculus	Q60870	Receptor expression-enhancing protein 5	Reep5	sp|Q60870|REEP5_MOUSE Receptor expression-enhancing protein 5 OS=Mus musculus OX=10090 GN=Reep5 PE=1 SV=1	5.4	5.4	5.4	21.05	185	334070	155490	313230	566000	756210	135550	376760	55678	25914	52205	94333	126040	22592	0	0	0	0	756210	0
Mus musculus	Q9D8S4	Oligoribonuclease, mitochondrial	Rexo2	sp|Q9D8S4|ORN_MOUSE Oligoribonuclease, mitochondrial OS=Mus musculus OX=10090 GN=Rexo2 PE=1 SV=2	7.6	7.6	7.6	26.738	237	0	0	0	0	52394	0	4366.2	0	0	0	0	4366.2	0	0	0	0	0	52394	0
Mus musculus	Q9QUI0	Transforming protein RhoA	Rhoa	sp|Q9QUI0|RHOA_MOUSE Transforming protein RhoA OS=Mus musculus OX=10090 GN=Rhoa PE=1 SV=1;sp|Q62159|RHOC_MOUSE Rho-related GTP-binding protein RhoC OS=Mus musculus OX=10090 GN=Rhoc PE=1 SV=2;sp|P62746|RHOB_MOUSE Rho-related GTP-binding protein RhoB OS=Mus	8.8	8.8	8.8	21.782	193	0	0	273200	32611	0	0	38227	0	0	34150	4076.3	0	0	0	0	273200	0	0	0
Mus musculus	P70426	GTP-binding protein Rit1	Rit1	sp|P70426|RIT1_MOUSE GTP-binding protein Rit1 OS=Mus musculus OX=10090 GN=Rit1 PE=1 SV=1	5	5	5	25.169	219	337930	476240	747110	858890	624770	635940	334630	30721	43294	67919	78081	56797	57813	0	0	0	0	0	635940
Mus musculus	P47955	60S acidic ribosomal protein P1	Rplp1	sp|P47955|RLA1_MOUSE 60S acidic ribosomal protein P1 OS=Mus musculus OX=10090 GN=Rplp1 PE=1 SV=1	14	14	14	11.475	114	0	0	212300	98208	0	0	103500	0	0	70768	32736	0	0	0	0	0	98208	0	0
Mus musculus	Q9DBG6	Dolichyl-diphosphooligosaccharide--protein glycosyltransferase subunit 2	Rpn2	sp|Q9DBG6|RPN2_MOUSE Dolichyl-diphosphooligosaccharide--protein glycosyltransferase subunit 2 OS=Mus musculus OX=10090 GN=Rpn2 PE=1 SV=1	1.9	1.9	1.9	69.062	631	0	0	28876	55031	0	0	3648.1	0	0	1255.5	2392.6	0	0	0	0	0	55031	0	0
Homo sapiens	P23396	40S ribosomal protein S3	RPS3	sp|P23396|RS3_HUMAN 40S ribosomal protein S3 OS=Homo sapiens OX=9606 GN=RPS3 PE=1 SV=2	3.7	3.7	3.7	26.688	243	275040	579050	858410	1273400	854600	621320	234830	14476	30477	45180	67023	44979	32701	0	0	0	0	854600	0
Mus musculus	P10833	Ras-related protein R-Ras	Rras	sp|P10833|RRAS_MOUSE Ras-related protein R-Ras OS=Mus musculus OX=10090 GN=Rras PE=1 SV=1	5.5	5.5	5.5	23.764	218	69952	0	0	125750	0	0	12232	4372	0	0	7859.5	0	0	0	0	0	125750	0	0
Mus musculus	Q8K0T0	Reticulon-1	Rtn1	sp|Q8K0T0|RTN1_MOUSE Reticulon-1 OS=Mus musculus OX=10090 GN=Rtn1 PE=1 SV=1	1	1	1	83.571	780	459410	0	0	582930	741580	328310	70407	15314	0	0	19431	24719	10944	0	0	0	0	0	328310
Mus musculus	O70622	Reticulon-2	Rtn2	sp|O70622|RTN2_MOUSE Reticulon-2 OS=Mus musculus OX=10090 GN=Rtn2 PE=1 SV=1	15.7	15.7	15.7	51.346	471	1450600	898720	2807000	613080	240080	73572	434510	103610	64195	200500	43791	17149	5255.1	681940	355510	4150400	380260	321320	193630
Mus musculus	Q9ES97	Reticulon-3	Rtn3	sp|Q9ES97|RTN3_MOUSE Reticulon-3 OS=Mus musculus OX=10090 GN=Rtn3 PE=1 SV=2	2.4	2.4	2.4	103.88	964	1397400	1741800	1575000	1952100	1948600	785100	229270	34083	42483	38415	47611	47528	19149	1488500	1650000	1674800	1802400	1949500	834860
Mus musculus	Q99P72	Reticulon-4	Rtn4	sp|Q99P72|RTN4_MOUSE Reticulon-4 OS=Mus musculus OX=10090 GN=Rtn4 PE=1 SV=2	4.6	4.6	4.6	126.61	1162	3529100	1835600	4605600	3886500	2763800	635580	392190	80208	41719	104670	88329	62814	14445	3589600	1702800	5375400	2756700	2966800	864990
Mus musculus	P08207	Protein S100-A10	S100a10	sp|P08207|S10AA_MOUSE Protein S100-A10 OS=Mus musculus OX=10090 GN=S100a10 PE=1 SV=2	27.8	27.8	27.8	11.186	97	119390	620310	648630	1775900	556860	91032	953040	29847	155080	162160	443980	139210	22758	0	647410	654410	1615200	684680	0
Mus musculus	P50543	Protein S100-A11	S100a11	sp|P50543|S10AB_MOUSE Protein S100-A11 OS=Mus musculus OX=10090 GN=S100a11 PE=1 SV=1	18.4	18.4	18.4	11.083	98	27626	116580	69432	161610	195740	49079	124010	5525.3	23317	13886	32322	39148	9815.9	0	0	69432	0	0	0
Homo sapiens	P06703	Protein S100-A6	S100A6	sp|P06703|S10A6_HUMAN Protein S100-A6 OS=Homo sapiens OX=9606 GN=S100A6 PE=1 SV=1	8.9	8.9	8.9	10.18	90	518900	535120	526750	1120900	798650	381600	776380	103780	107020	105350	224180	159730	76321	496020	509870	506100	1329800	622940	417190
Mus musculus	P50114	Protein S100-B	S100b	sp|P50114|S100B_MOUSE Protein S100-B OS=Mus musculus OX=10090 GN=S100b PE=1 SV=2	16.3	16.3	16.3	10.728	92	36649	429470	366620	241810	104840	77058	418820	12216	143160	122210	80605	34946	25686	67526	381280	191980	150970	112010	0
Homo sapiens	Q9H0E3	Histone deacetylase complex subunit SAP130	SAP130	sp|Q9H0E3|SP130_HUMAN Histone deacetylase complex subunit SAP130 OS=Homo sapiens OX=9606 GN=SAP130 PE=1 SV=1	1	1	1	110.32	1048	0	0	1597900	0	0	0	53265	0	0	53265	0	0	0	0	0	1597900	0	0	0
Mus musculus	Q8K2B3	Succinate dehydrogenase [ubiquinone] flavoprotein subunit, mitochondrial	Sdha	sp|Q8K2B3|SDHA_MOUSE Succinate dehydrogenase [ubiquinone] flavoprotein subunit, mitochondrial OS=Mus musculus OX=10090 GN=Sdha PE=1 SV=1	24.8	24.8	24.8	72.585	664	4448300	3977300	4234300	4407500	2843400	2219700	670620	134800	120520	128310	133560	86164	67265	4181500	4170100	3709500	4899700	2805600	2364100
Mus musculus	Q9CQA3	Succinate dehydrogenase [ubiquinone] iron-sulfur subunit, mitochondrial	Sdhb	sp|Q9CQA3|SDHB_MOUSE Succinate dehydrogenase [ubiquinone] iron-sulfur subunit, mitochondrial OS=Mus musculus OX=10090 GN=Sdhb PE=1 SV=1	16	16	16	31.814	282	1742300	916350	1873900	1314100	1590300	970630	442500	91700	48229	98628	69163	83697	51086	1607900	913890	1100300	1903700	1828300	1053600
Mus musculus	Q9CZB0	Succinate dehydrogenase cytochrome b560 subunit, mitochondrial	Sdhc	sp|Q9CZB0|C560_MOUSE Succinate dehydrogenase cytochrome b560 subunit, mitochondrial OS=Mus musculus OX=10090 GN=Sdhc PE=1 SV=1	12.4	12.4	12.4	18.382	169	149220	185140	482300	245010	211210	108670	153510	16580	20571	53589	27223	23468	12075	141850	182020	511620	0	192380	0
Mus musculus	Q8C1B7	Septin-11	Sept11	sp|Q8C1B7|SEP11_MOUSE Septin-11 OS=Mus musculus OX=10090 GN=Sept11 PE=1 SV=4	3	3	3	49.694	431	76761	156290	0	499160	380290	122400	56132	3489.1	7104.1	0	22689	17286	5563.8	0	0	0	0	380290	0
Mus musculus	P42208	Septin-2	Sept2	sp|P42208|SEPT2_MOUSE Septin-2 OS=Mus musculus OX=10090 GN=Sept2 PE=1 SV=2	12.5	12.5	12.5	41.525	361	0	213620	376040	746870	1129600	322120	132770	0	10172	17907	35565	53792	15339	0	334210	628910	550170	956420	318560
Mus musculus	O55131	Septin-7	Sept7	sp|O55131|SEPT7_MOUSE Septin-7 OS=Mus musculus OX=10090 GN=Sept7 PE=1 SV=1	11.2	11.2	11.2	50.549	436	121380	393900	374160	1282500	706100	648690	153340	5277.4	17126	16268	55762	30700	28204	0	267780	191300	1378500	624270	347820
Mus musculus	Q00896	Alpha-1-antitrypsin 1-3	Serpina1c	sp|Q00896|A1AT3_MOUSE Alpha-1-antitrypsin 1-3 OS=Mus musculus OX=10090 GN=Serpina1c PE=1 SV=2;sp|P07758|A1AT1_MOUSE Alpha-1-antitrypsin 1-1 OS=Mus musculus OX=10090 GN=Serpina1a PE=1 SV=4;sp|Q00897|A1AT4_MOUSE Alpha-1-antitrypsin 1-4 OS=Mus musculus OX=100	16.3	16.3	4.1	45.823	412	65341	788740	1365900	1177200	1682200	1431100	382970	3843.6	46397	80348	69247	98953	84183	0	1059900	2470800	1013200	997060	904270
Mus musculus	Q00898	Alpha-1-antitrypsin 1-5	Serpina1e	sp|Q00898|A1AT5_MOUSE Alpha-1-antitrypsin 1-5 OS=Mus musculus OX=10090 GN=Serpina1e PE=1 SV=1	16.2	4.1	4.1	45.891	413	0	0	62584	41011	36883	0	9365.2	0	0	4172.3	2734	2458.9	0	0	0	0	0	36883	0
Mus musculus	Q03734	Serine protease inhibitor A3M	Serpina3m	sp|Q03734|SPA3M_MOUSE Serine protease inhibitor A3M OS=Mus musculus OX=10090 GN=Serpina3m PE=1 SV=2;sp|P07759|SPA3K_MOUSE Serine protease inhibitor A3K OS=Mus musculus OX=10090 GN=Serpina3k PE=1 SV=2	2.6	2.6	2.6	47.064	418	0	241830	512500	285400	307730	0	61248	0	10992	23295	12973	13988	0	0	0	0	0	307730	0
Mus musculus	Q60854	Serpin B6	Serpinb6	sp|Q60854|SPB6_MOUSE Serpin B6 OS=Mus musculus OX=10090 GN=Serpinb6 PE=1 SV=1	7.1	7.1	7.1	42.598	378	303850	477780	324190	493690	620720	185990	114580	14469	22752	15438	23509	29558	8856.7	0	348200	319760	398740	805850	229810
Mus musculus	P19324	Serpin H1	Serpinh1	sp|P19324|SERPH_MOUSE Serpin H1 OS=Mus musculus OX=10090 GN=Serpinh1 PE=1 SV=3	6	6	6	46.533	417	128190	73516	106400	184160	84172	76800	28401	5573.3	3196.3	4626.1	8007	3659.6	3339.1	0	0	106400	0	0	0
Mus musculus	O70456	14-3-3 protein sigma	Sfn	sp|O70456|1433S_MOUSE 14-3-3 protein sigma OS=Mus musculus OX=10090 GN=Sfn PE=1 SV=2	10.5	3.2	3.2	27.706	248	1378100	1351700	638110	1191000	1220400	1112100	430710	86133	84479	39882	74440	76274	69506	0	0	0	0	0	1112100
Mus musculus	Q9JJU8	SH3 domain-binding glutamic acid-rich-like protein	Sh3bgrl	sp|Q9JJU8|SH3L1_MOUSE SH3 domain-binding glutamic acid-rich-like protein OS=Mus musculus OX=10090 GN=Sh3bgrl PE=1 SV=1	46.5	46.5	46.5	12.811	114	115010	96987	263350	484850	181330	164190	163210	14376	12123	32919	60606	22667	20524	0	0	309580	0	0	117970
Mus musculus	Q9CR62	Mitochondrial 2-oxoglutarate/malate carrier protein	Slc25a11	sp|Q9CR62|M2OM_MOUSE Mitochondrial 2-oxoglutarate/malate carrier protein OS=Mus musculus OX=10090 GN=Slc25a11 PE=1 SV=3	6.1	6.1	6.1	34.155	314	118720	370580	408070	389420	344190	142120	104300	6983.7	21799	24004	22907	20247	8360.2	0	371290	504330	307290	329370	0
Mus musculus	Q8BH59	Calcium-binding mitochondrial carrier protein Aralar1	Slc25a12	sp|Q8BH59|CMC1_MOUSE Calcium-binding mitochondrial carrier protein Aralar1 OS=Mus musculus OX=10090 GN=Slc25a12 PE=1 SV=1	25.6	25.6	23	74.569	677	2507100	3382100	3458100	3672400	2193300	1472000	463470	69641	93948	96059	102010	60924	40888	2501500	3177500	3221000	3857500	2056800	1870500
Mus musculus	Q9QXX4	Calcium-binding mitochondrial carrier protein Aralar2	Slc25a13	sp|Q9QXX4|CMC2_MOUSE Calcium-binding mitochondrial carrier protein Aralar2 OS=Mus musculus OX=10090 GN=Slc25a13 PE=1 SV=1	4.4	1.9	1.9	74.466	676	314650	432380	322890	473480	201510	186360	53646	8740.2	12010	8969.2	13152	5597.4	5176.7	0	432380	0	0	0	0
Mus musculus	Q8VEM8	Phosphate carrier protein, mitochondrial	Slc25a3	sp|Q8VEM8|MPCP_MOUSE Phosphate carrier protein, mitochondrial OS=Mus musculus OX=10090 GN=Slc25a3 PE=1 SV=1	17.6	17.6	17.6	39.632	357	2341100	2157500	3407700	2957000	2959000	969320	778500	123220	113550	179350	155630	155740	51017	1765700	1604600	4733300	2644900	3032700	1010300
Mus musculus	P48962	ADP/ATP translocase 1	Slc25a4	sp|P48962|ADT1_MOUSE ADP/ATP translocase 1 OS=Mus musculus OX=10090 GN=Slc25a4 PE=1 SV=4	49.3	49.3	24.8	32.904	298	37209000	58849000	61233000	49505000	47113000	23958000	13232000	1771800	2802300	2915900	2357400	2243500	1140800	47713000	55064000	53859000	46011000	48113000	25970000
Mus musculus	P51881	ADP/ATP translocase 2	Slc25a5	sp|P51881|ADT2_MOUSE ADP/ATP translocase 2 OS=Mus musculus OX=10090 GN=Slc25a5 PE=1 SV=3	30.5	6	6	32.931	298	633240	999280	894630	1807800	1613200	912450	343030	31662	49964	44732	90391	80659	45622	0	988270	909090	1796200	1624800	908950
Homo sapiens	P12236	ADP/ATP translocase 3	SLC25A6	sp|P12236|ADT3_HUMAN ADP/ATP translocase 3 OS=Homo sapiens OX=9606 GN=SLC25A6 PE=1 SV=4	31.2	8.4	5.4	32.866	298	0	354880	612230	703190	666420	427610	138220	0	17744	30612	35159	33321	21380	0	0	807160	0	471490	0
Mus musculus	P17809	Solute carrier family 2, facilitated glucose transporter member 1	Slc2a1	sp|P17809|GTR1_MOUSE Solute carrier family 2, facilitated glucose transporter member 1 OS=Mus musculus OX=10090 GN=Slc2a1 PE=1 SV=4	1.6	1.6	1.6	53.984	492	24276	247440	163690	343470	260890	166150	100490	2023	20620	13641	28622	21740	13846	0	0	0	0	260890	0
Mus musculus	Q6X893	Choline transporter-like protein 1	Slc44a1	sp|Q6X893|CTL1_MOUSE Choline transporter-like protein 1 OS=Mus musculus OX=10090 GN=Slc44a1 PE=1 SV=3	12.9	12.9	12.9	73.066	653	376670	1534900	1548600	2978600	2587100	1232200	353730	12989	52927	53400	102710	89211	42490	437060	1982000	1127300	2776000	2214700	1721000
Mus musculus	Q8BY89	Choline transporter-like protein 2	Slc44a2	sp|Q8BY89|CTL2_MOUSE Choline transporter-like protein 2 OS=Mus musculus OX=10090 GN=Slc44a2 PE=1 SV=2	17.4	17.4	17.4	80.109	706	453720	721980	1163800	3570300	1186500	1480100	285880	15124	24066	38793	119010	39551	49336	511350	1034700	1506200	3154900	1193000	1150800
Mus musculus	P04919	Band 3 anion transport protein	Slc4a1	sp|P04919|B3AT_MOUSE Band 3 anion transport protein OS=Mus musculus OX=10090 GN=Slc4a1 PE=1 SV=1	2.3	2.3	2.3	103.13	929	145300	0	103240	98471	0	31906	10525	4036.2	0	2867.6	2735.3	0	886.28	145300	0	0	0	0	0
Mus musculus	Q9EPT5	Solute carrier organic anion transporter family member 2A1	Slco2a1	sp|Q9EPT5|SO2A1_MOUSE Solute carrier organic anion transporter family member 2A1 OS=Mus musculus OX=10090 GN=Slco2a1 PE=1 SV=2	2.3	2.3	2.3	70.146	643	44240	277560	411470	816040	176000	45949	80512	2010.9	12616	18703	37093	7999.9	2088.6	0	0	0	0	176000	0
Mus musculus	Q9R1B9	Slit homolog 2 protein	Slit2	sp|Q9R1B9|SLIT2_MOUSE Slit homolog 2 protein OS=Mus musculus OX=10090 GN=Slit2 PE=2 SV=2	1.2	1.2	1.2	168.78	1521	13560000	54597000	58898000	0	1537500	33730000	2387100	199420	802900	866140	0	22610	496030	0	0	0	0	1537500	0
Mus musculus	Q810C1	SLIT and NTRK-like protein 1	Slitrk1	sp|Q810C1|SLIK1_MOUSE SLIT and NTRK-like protein 1 OS=Mus musculus OX=10090 GN=Slitrk1 PE=2 SV=1	2	2	2	77.816	696	0	0	919520	0	0	0	29662	0	0	29662	0	0	0	0	0	919520	0	0	0
Mus musculus	Q61466	SWI/SNF-related matrix-associated actin-dependent regulator of chromatin subfamily D member 1	Smarcd1	sp|Q61466|SMRD1_MOUSE SWI/SNF-related matrix-associated actin-dependent regulator of chromatin subfamily D member 1 OS=Mus musculus OX=10090 GN=Smarcd1 PE=1 SV=3	1.9	1.9	1.9	58.244	515	1117000	0	0	1600000	0	0	84905	34907	0	0	49999	0	0	0	0	0	1600000	0	0
Homo sapiens	Q96SB8	Structural maintenance of chromosomes protein 6	SMC6	sp|Q96SB8|SMC6_HUMAN Structural maintenance of chromosomes protein 6 OS=Homo sapiens OX=9606 GN=SMC6 PE=1 SV=2	1.4	1.4	1.4	126.32	1091	0	0	0	0	275820	0	4378.1	0	0	0	0	4378.1	0	0	0	0	0	275820	0
Mus musculus	P08228	Superoxide dismutase [Cu-Zn]	Sod1	sp|P08228|SODC_MOUSE Superoxide dismutase [Cu-Zn] OS=Mus musculus OX=10090 GN=Sod1 PE=1 SV=2	32.5	32.5	32.5	15.942	154	6916600	5340300	9644100	17433000	14414000	9357400	7011700	768520	593370	1071600	1937000	1601600	1039700	4950100	4206800	6704600	20978000	17397000	8867800
Mus musculus	P09671	Superoxide dismutase [Mn], mitochondrial	Sod2	sp|P09671|SODM_MOUSE Superoxide dismutase [Mn], mitochondrial OS=Mus musculus OX=10090 GN=Sod2 PE=1 SV=3	19.4	19.4	19.4	24.603	222	715870	483980	484890	2322500	2261100	237760	591470	65079	43998	44081	211140	205560	21615	813910	949420	787250	1812300	1627800	515550
Mus musculus	Q64442	Sorbitol dehydrogenase	Sord	sp|Q64442|DHSO_MOUSE Sorbitol dehydrogenase OS=Mus musculus OX=10090 GN=Sord PE=1 SV=3	4.8	4.8	4.8	38.249	357	0	60003	0	161210	162900	45283	22600	0	3158	0	8484.6	8573.7	2383.3	0	0	0	0	0	45283
Homo sapiens	Q2M3V2	Ankyrin repeat domain-containing protein SOWAHA	SOWAHA	sp|Q2M3V2|SWAHA_HUMAN Ankyrin repeat domain-containing protein SOWAHA OS=Homo sapiens OX=9606 GN=SOWAHA PE=1 SV=3	1.5	1.5	1.5	57.442	549	0	106040	0	0	108370	0	7393.7	0	3656.7	0	0	3737	0	0	0	0	0	108370	0
Mus musculus	Q8K450	Sperm-associated antigen 16 protein	Spag16	sp|Q8K450|SPG16_MOUSE Sperm-associated antigen 16 protein OS=Mus musculus OX=10090 GN=Spag16 PE=1 SV=1	2.3	2.3	2.3	71.472	639	225240	4502700	158540	684560	0	0	222840	9009.4	180110	6341.5	27383	0	0	0	0	0	684560	0	0
Mus musculus	P07214	SPARC	Sparc	sp|P07214|SPRC_MOUSE SPARC OS=Mus musculus OX=10090 GN=Sparc PE=1 SV=1	5.3	5.3	5.3	34.45	302	0	214780	219120	124750	189150	0	57523	0	16522	16855	9596.2	14550	0	0	0	0	0	189150	0
Mus musculus	P16546	Spectrin alpha chain, non-erythrocytic 1	Sptan1	sp|P16546|SPTN1_MOUSE Spectrin alpha chain, non-erythrocytic 1 OS=Mus musculus OX=10090 GN=Sptan1 PE=1 SV=4	23.1	23.1	23.1	284.59	2472	10914000	17166000	9506000	9531600	14433000	6363000	474920	76325	120040	66475	66655	100930	44496	13691000	15455000	10588000	7814600	13593000	6749100
Mus musculus	Q62261	Spectrin beta chain, non-erythrocytic 1	Sptbn1	sp|Q62261|SPTB2_MOUSE Spectrin beta chain, non-erythrocytic 1 OS=Mus musculus OX=10090 GN=Sptbn1 PE=1 SV=2	9.7	9.7	9.7	274.22	2363	2616000	2863700	2044300	2301900	3760300	1567000	106710	18422	20167	14396	16211	26481	11035	2996400	3051200	1965900	2023300	3271600	1844800
Mus musculus	Q7TQ48	Sarcalumenin	Srl	sp|Q7TQ48|SRCA_MOUSE Sarcalumenin OS=Mus musculus OX=10090 GN=Srl PE=1 SV=1	32.4	32.4	32.4	99.183	910	27522000	61980000	71016000	18734000	15030000	11331000	5272100	705690	1589200	1820900	480350	385380	290540	17197000	56508000	73630000	22846000	18715000	14624000
Mus musculus	Q99L47	Hsc70-interacting protein	St13	sp|Q99L47|F10A1_MOUSE Hsc70-interacting protein OS=Mus musculus OX=10090 GN=St13 PE=1 SV=1	2.7	2.7	2.7	41.655	371	106020	154880	124500	280470	129610	140850	85121	9638.4	14080	11318	25497	11783	12804	0	0	0	0	0	140850
Homo sapiens	Q8IZP2	Putative protein FAM10A4	ST13P4	sp|Q8IZP2|ST134_HUMAN Putative protein FAM10A4 OS=Homo sapiens OX=9606 GN=ST13P4 PE=5 SV=1;sp|Q8NFI4|F10A5_HUMAN Putative protein FAM10A5 OS=Homo sapiens OX=9606 GN=ST13P5 PE=5 SV=1;sp|P50502|F10A1_HUMAN Hsc70-interacting protein OS=Homo sapiens OX=9606 GN	4.2	4.2	4.2	27.406	240	106020	154880	124500	280470	129610	140850	104040	11780	17209	13833	31163	14402	15650	0	0	0	0	0	140850
Mus musculus	Q9Z2I9	Succinyl-CoA ligase [ADP-forming] subunit beta, mitochondrial	Sucla2	sp|Q9Z2I9|SUCB1_MOUSE Succinate--CoA ligase [ADP-forming] subunit beta, mitochondrial OS=Mus musculus OX=10090 GN=Sucla2 PE=1 SV=2	9.1	9.1	9.1	50.113	463	246810	500370	373200	775190	432100	269240	92747	8814.7	17871	13329	27685	15432	9615.8	291910	405750	322910	792230	414600	369520
Mus musculus	P09926	Surfeit locus protein 2	Surf2	sp|P09926|SURF2_MOUSE Surfeit locus protein 2 OS=Mus musculus OX=10090 GN=Surf2 PE=1 SV=1	5.1	5.1	5.1	30.355	257	1337200	0	0	0	0	3666500	454890	121570	0	0	0	0	333320	0	0	0	0	0	3666500
Mus musculus	Q9DBX3	Sushi domain-containing protein 2	Susd2	sp|Q9DBX3|SUSD2_MOUSE Sushi domain-containing protein 2 OS=Mus musculus OX=10090 GN=Susd2 PE=1 SV=1	8.9	8.9	8.9	90.641	820	539630	1022400	1384000	1218100	1132800	669570	186450	16863	31949	43250	38067	35399	20924	647880	1238000	1315700	1066000	985250	713590
Mus musculus	O89104	Synaptophysin-like protein 2	Sypl2	sp|O89104|SYPL2_MOUSE Synaptophysin-like protein 2 OS=Mus musculus OX=10090 GN=Sypl2 PE=1 SV=1	8.7	8.7	8.7	29.224	264	3299100	2902100	3280300	2131600	1677800	872970	2360600	549860	483680	546710	355270	279630	145490	3142900	2236600	2280200	2965500	1969900	1550700
Mus musculus	P37804	Transgelin	Tagln	sp|P37804|TAGL_MOUSE Transgelin OS=Mus musculus OX=10090 GN=Tagln PE=1 SV=3	57.2	57.2	57.2	22.576	201	9338600	7571300	14742000	31131000	17945000	8767700	5593500	583660	473210	921390	1945700	1121600	547980	13667000	11518000	14791000	22773000	14928000	6890500
Mus musculus	Q9WVA4	Transgelin-2	Tagln2	sp|Q9WVA4|TAGL2_MOUSE Transgelin-2 OS=Mus musculus OX=10090 GN=Tagln2 PE=1 SV=4	16.1	16.1	16.1	22.395	199	98380	43738	372920	195970	93463	0	57462	7027.2	3124.1	26637	13998	6675.9	0	0	0	372920	0	0	0
Mus musculus	Q93092	Transaldolase	Taldo1	sp|Q93092|TALDO_MOUSE Transaldolase OS=Mus musculus OX=10090 GN=Taldo1 PE=1 SV=2	7.1	7.1	7.1	37.387	337	0	625320	748180	839450	886910	214140	194940	0	36784	44010	49379	52171	12596	0	0	0	0	886910	0
Mus musculus	Q8R1G1	Threonine aspartase 1	Tasp1	sp|Q8R1G1|TASP1_MOUSE Threonine aspartase 1 OS=Mus musculus OX=10090 GN=Tasp1 PE=2 SV=1	3.8	3.8	3.8	44.36	420	189980	255670	0	0	727750	0	73338	11874	15980	0	0	45485	0	0	0	0	0	727750	0
Mus musculus	Q921I1	Serotransferrin	Tf	sp|Q921I1|TRFE_MOUSE Serotransferrin OS=Mus musculus OX=10090 GN=Tf PE=1 SV=1	18.9	18.9	18.9	76.723	697	911020	1372300	1900100	3783800	1323900	1021900	251540	22220	33472	46344	92287	32290	24924	1433500	1450900	2330200	3317600	935540	845230
Mus musculus	P82198	Transforming growth factor-beta-induced protein ig-h3	Tgfbi	sp|P82198|BGH3_MOUSE Transforming growth factor-beta-induced protein ig-h3 OS=Mus musculus OX=10090 GN=Tgfbi PE=1 SV=1	2	2	2	74.596	683	33676	80900	104090	121710	57322	61699	14356	1052.4	2528.1	3252.7	3803.4	1791.3	1928.1	0	0	0	0	0	61699
Mus musculus	P01831	Thy-1 membrane glycoprotein	Thy1	sp|P01831|THY1_MOUSE Thy-1 membrane glycoprotein OS=Mus musculus OX=10090 GN=Thy1 PE=1 SV=1	24.1	24.1	24.1	18.08	162	1090300	2315300	3297900	3570300	3499000	2288800	2294500	155760	330760	471120	510040	499850	326980	766290	2715900	2606600	4171300	3690400	2111200
Mus musculus	P40142	Transketolase	Tkt	sp|P40142|TKT_MOUSE Transketolase OS=Mus musculus OX=10090 GN=Tkt PE=1 SV=1	6.1	6.1	6.1	67.63	623	0	113990	184660	164700	445620	88164	38351	0	4384.2	7102.2	6334.7	17139	3390.9	0	172760	0	353520	198030	0
Mus musculus	P26039	Talin-1	Tln1	sp|P26039|TLN1_MOUSE Talin-1 OS=Mus musculus OX=10090 GN=Tln1 PE=1 SV=2	1	1	1	269.82	2541	0	50923	0	0	40218	0	680.16	0	380.02	0	0	300.14	0	0	50923	0	0	0	0
Mus musculus	Q9D1D4	Transmembrane emp24 domain-containing protein 10	Tmed10	sp|Q9D1D4|TMEDA_MOUSE Transmembrane emp24 domain-containing protein 10 OS=Mus musculus OX=10090 GN=Tmed10 PE=1 SV=1	14.6	14.6	14.6	24.911	219	286310	497400	118530	1336600	722230	325140	328620	28631	49740	11853	133660	72223	32514	424590	394810	0	1145400	874970	327890
Mus musculus	Q3UBX0	Transmembrane protein 109	Tmem109	sp|Q3UBX0|TM109_MOUSE Transmembrane protein 109 OS=Mus musculus OX=10090 GN=Tmem109 PE=1 SV=2	4.9	4.9	4.9	26.306	243	364730	271700	747070	452010	425620	156200	302170	45591	33963	93384	56502	53203	19525	0	0	0	0	0	156200
Mus musculus	Q9CQN6	Transmembrane protein 14C	Tmem14c	sp|Q9CQN6|TM14C_MOUSE Transmembrane protein 14C OS=Mus musculus OX=10090 GN=Tmem14c PE=1 SV=1	9.6	9.6	9.6	11.642	114	81182	105710	89688	0	33643	110860	84217	16236	21143	17938	0	6728.5	22172	0	0	0	0	0	110860
Mus musculus	Q3TMP8	Trimeric intracellular cation channel type A	Tmem38a	sp|Q3TMP8|TM38A_MOUSE Trimeric intracellular cation channel type A OS=Mus musculus OX=10090 GN=Tmem38a PE=1 SV=2	5	5	5	33.309	298	54633	29939	30590	79741	0	0	17718	4966.6	2721.7	2780.9	7249.2	0	0	0	0	0	79741	0	0
Mus musculus	P20801	Troponin C, skeletal muscle	Tnnc2	sp|P20801|TNNC2_MOUSE Troponin C, skeletal muscle OS=Mus musculus OX=10090 GN=Tnnc2 PE=1 SV=2	30	30	30	18.11	160	909050	1028400	3431900	684440	692300	172420	691850	90905	102840	343190	68444	69230	17242	1257500	880070	2022100	1088400	778910	493020
Mus musculus	P13412	Troponin I, fast skeletal muscle	Tnni2	sp|P13412|TNNI2_MOUSE Troponin I, fast skeletal muscle OS=Mus musculus OX=10090 GN=Tnni2 PE=2 SV=2	17	17	17	21.357	182	496480	174730	249030	326390	83242	38818	273740	99296	34947	49805	65278	16648	7763.5	0	0	0	326390	0	0
Mus musculus	Q9QZ47	Troponin T, fast skeletal muscle	Tnnt3	sp|Q9QZ47|TNNT3_MOUSE Troponin T, fast skeletal muscle OS=Mus musculus OX=10090 GN=Tnnt3 PE=1 SV=3	24.6	24.6	24.6	32.24	272	13305000	14512000	15528000	1894100	2676400	732620	6081000	1663100	1814000	1941000	236760	334550	91577	9490900	16599000	15482000	2653600	3541100	881010
Mus musculus	P17751	Triosephosphate isomerase	Tpi1	sp|P17751|TPIS_MOUSE Triosephosphate isomerase OS=Mus musculus OX=10090 GN=Tpi1 PE=1 SV=4	48.5	48.5	48.5	32.191	299	8488200	6373200	5913500	13686000	13126000	5759100	2807700	446750	335430	311240	720330	690860	303110	8499300	6598400	6047600	13367000	12126000	6531900
Mus musculus	P58771	Tropomyosin alpha-1 chain	Tpm1	sp|P58771|TPM1_MOUSE Tropomyosin alpha-1 chain OS=Mus musculus OX=10090 GN=Tpm1 PE=1 SV=1	69.7	69.7	34.5	32.68	284	139430000	258920000	240150000	117510000	117240000	50199000	57716000	8714400	16183000	15010000	7344600	7327400	3137500	114880000	300720000	270460000	98719000	88154000	46995000
Mus musculus	P58774	Tropomyosin beta chain	Tpm2	sp|P58774|TPM2_MOUSE Tropomyosin beta chain OS=Mus musculus OX=10090 GN=Tpm2 PE=1 SV=1	66.5	48.2	9.9	32.836	284	45822000	110050000	97427000	59691000	49832000	16602000	23714000	2863900	6878000	6089200	3730700	3114500	1037600	33381000	109650000	107550000	61606000	50738000	15959000
Mus musculus	P21107	Tropomyosin alpha-3 chain	Tpm3	sp|P21107|TPM3_MOUSE Tropomyosin alpha-3 chain OS=Mus musculus OX=10090 GN=Tpm3 PE=1 SV=3	40.7	13.7	13.7	32.994	285	3437100	6778400	6805600	625250	2459400	1789200	1368400	214820	423650	425350	39078	153710	111830	1971400	8087400	9571600	507920	1159300	597420
Mus musculus	Q6IRU2	Tropomyosin alpha-4 chain	Tpm4	sp|Q6IRU2|TPM4_MOUSE Tropomyosin alpha-4 chain OS=Mus musculus OX=10090 GN=Tpm4 PE=1 SV=3	25.4	15.3	15.3	28.467	248	636200	1155900	1070400	228810	799250	193330	272260	42413	77063	71359	15254	53283	12889	613280	1165200	1064300	0	818950	0
Mus musculus	Q9CRB6	Tubulin polymerization-promoting protein family member 3	Tppp3	sp|Q9CRB6|TPPP3_MOUSE Tubulin polymerization-promoting protein family member 3 OS=Mus musculus OX=10090 GN=Tppp3 PE=1 SV=1	8.5	8.5	8.5	18.965	176	195330	253110	757300	734520	259810	170520	215510	17757	23010	68845	66775	23619	15502	0	0	0	0	259810	0
Mus musculus	P63028	Translationally-controlled tumor protein	Tpt1	sp|P63028|TCTP_MOUSE Translationally-controlled tumor protein OS=Mus musculus OX=10090 GN=Tpt1 PE=1 SV=1	8.1	8.1	8.1	19.462	172	196810	419310	782250	517030	458960	114230	414760	32801	69884	130380	86171	76493	19039	0	370910	767030	540240	488160	125440
Mus musculus	Q9ESN2	E3 ubiquitin-protein ligase TRIM39	Trim39	sp|Q9ESN2|TRI39_MOUSE E3 ubiquitin-protein ligase TRIM39 OS=Mus musculus OX=10090 GN=Trim39 PE=2 SV=1	2	2	2	56.369	488	395020	591700	0	265220	220230	0	56622	15193	22758	0	10201	8470.3	0	395020	0	0	0	0	0
Mus musculus	A2ASS6	Titin	Ttn	sp|A2ASS6|TITIN_MOUSE Titin OS=Mus musculus OX=10090 GN=Ttn PE=1 SV=1	0	0	0	3906.4	35213	123660	245260	147870	21281	0	0	284.24	65.327	129.56	78.112	11.242	0	0	0	245260	0	0	0	0
Mus musculus	P68369	Tubulin alpha-1A chain	Tuba1a	sp|P68369|TBA1A_MOUSE Tubulin alpha-1A chain OS=Mus musculus OX=10090 GN=Tuba1a PE=1 SV=1;sp|P05214|TBA3_MOUSE Tubulin alpha-3 chain OS=Mus musculus OX=10090 GN=Tuba3a PE=1 SV=1	39.7	39.7	3.1	50.135	451	6128600	16069000	19930000	21569000	19252000	11504000	4497800	291840	765200	949060	1027100	916780	547830	6132200	17335000	22388000	19122000	17083000	12357000
Mus musculus	P05213	Tubulin alpha-1B chain	Tuba1b	sp|P05213|TBA1B_MOUSE Tubulin alpha-1B chain OS=Mus musculus OX=10090 GN=Tuba1b PE=1 SV=2;sp|P68368|TBA4A_MOUSE Tubulin alpha-4A chain OS=Mus musculus OX=10090 GN=Tuba4a PE=1 SV=1	39.7	6	2.9	50.151	451	83205	400610	678450	723080	96062	54356	96941	3962.1	19076	32307	34432	4574.4	2588.4	0	367350	606170	709010	215670	0
Homo sapiens	P07437	Tubulin beta chain	TUBB	sp|P07437|TBB5_HUMAN Tubulin beta chain OS=Homo sapiens OX=9606 GN=TUBB PE=1 SV=2;sp|Q9BVA1|TBB2B_HUMAN Tubulin beta-2B chain OS=Homo sapiens OX=9606 GN=TUBB2B PE=1 SV=1;sp|Q13885|TBB2A_HUMAN Tubulin beta-2A chain OS=Homo sapiens OX=9606 GN=TUBB2A PE=1 SV=	23	23	3.4	49.67	444	1119000	4755100	5490800	6486300	4285100	3353600	1274500	55950	237760	274540	324310	214250	167680	841260	4378800	6233300	6967300	3913300	3156000
Mus musculus	P99024	Tubulin beta-5 chain	Tubb5	sp|P99024|TBB5_MOUSE Tubulin beta-5 chain OS=Mus musculus OX=10090 GN=Tubb5 PE=1 SV=1	23.2	23.2	3.4	49.67	444	1406000	5109900	6853100	7077600	4940200	3418700	1440300	70299	255490	342650	353880	247010	170930	1263000	4714900	7143400	7562900	4604600	3516500
Mus musculus	O88413	Tubby-related protein 3	Tulp3	sp|O88413|TULP3_MOUSE Tubby-related protein 3 OS=Mus musculus OX=10090 GN=Tulp3 PE=1 SV=1	2	2	2	51.23	460	3201600	3998900	3734000	1818500	1247400	0	560010	128060	159960	149360	72739	49896	0	3201600	0	0	0	0	0
Mus musculus	P10639	Thioredoxin	Txn	sp|P10639|THIO_MOUSE Thioredoxin OS=Mus musculus OX=10090 GN=Txn PE=1 SV=3	12.4	12.4	12.4	11.675	105	264640	232900	231680	704410	364450	336480	304940	37806	33272	33098	100630	52065	48069	264640	0	0	0	0	0
Mus musculus	Q91W90	Thioredoxin domain-containing protein 5	Txndc5	sp|Q91W90|TXND5_MOUSE Thioredoxin domain-containing protein 5 OS=Mus musculus OX=10090 GN=Txndc5 PE=1 SV=2	17.5	17.5	17.5	46.415	417	436850	1393800	1130300	2065900	1424400	1026300	373880	21843	69692	56513	103300	71218	51317	601310	1627400	1000600	1883300	1337700	1027300
Mus musculus	Q9JMH6	Thioredoxin reductase 1, cytoplasmic	Txnrd1	sp|Q9JMH6|TRXR1_MOUSE Thioredoxin reductase 1, cytoplasmic OS=Mus musculus OX=10090 GN=Txnrd1 PE=1 SV=3	6.5	6.5	6.5	67.083	613	0	112040	352440	276640	221680	166860	37655	0	3734.6	11748	9221.2	7389.2	5561.9	0	145330	239190	200210	0	186030
Mus musculus	Q02053	Ubiquitin-like modifier-activating enzyme 1	Uba1	sp|Q02053|UBA1_MOUSE Ubiquitin-like modifier-activating enzyme 1 OS=Mus musculus OX=10090 GN=Uba1 PE=1 SV=1	8.7	8.7	8.7	117.81	1058	840390	1375000	1185700	969650	923850	840910	113620	15563	25463	21958	17957	17108	15572	648880	1392000	1249400	949280	1025100	870960
Mus musculus	P62984	Ubiquitin-60S ribosomal protein L40	Uba52	sp|P62984|RL40_MOUSE Ubiquitin-60S ribosomal protein L40 OS=Mus musculus OX=10090 GN=Uba52 PE=1 SV=2;sp|P62983|RS27A_MOUSE Ubiquitin-40S ribosomal protein S27a OS=Mus musculus OX=10090 GN=Rps27a PE=1 SV=2;sp|P0CG49|UBB_MOUSE Polyubiquitin-B OS=Mus musculus	36.7	36.7	36.7	14.728	128	4622000	6993700	5071400	9545600	4420400	5456000	6018200	770330	1165600	845230	1590900	736730	909330	5001500	5352100	5195600	8843600	5406600	6309500
Mus musculus	Q9R0P9	Ubiquitin carboxyl-terminal hydrolase isozyme L1	Uchl1	sp|Q9R0P9|UCHL1_MOUSE Ubiquitin carboxyl-terminal hydrolase isozyme L1 OS=Mus musculus OX=10090 GN=Uchl1 PE=1 SV=1	21.1	21.1	21.1	24.838	223	946140	640100	0	1396400	300350	0	328300	94614	64010	0	139640	30035	0	1386300	0	0	956220	0	0
Mus musculus	Q6P5E4	UDP-glucose:glycoprotein glucosyltransferase 1	Uggt1	sp|Q6P5E4|UGGG1_MOUSE UDP-glucose:glycoprotein glucosyltransferase 1 OS=Mus musculus OX=10090 GN=Uggt1 PE=1 SV=4	7	7	7	176.43	1551	1338900	1166100	552850	334400	853600	470900	62063	17617	15344	7274.4	4400	11232	6196	1347000	1108500	577620	345790	819650	518300
Mus musculus	Q8R1I1	Cytochrome b-c1 complex subunit 9	Uqcr10	sp|Q8R1I1|QCR9_MOUSE Cytochrome b-c1 complex subunit 9 OS=Mus musculus OX=10090 GN=Uqcr10 PE=1 SV=1	50	50	50	7.4454	64	2300600	2969900	2317100	2755100	1213800	1144700	3175300	575140	742490	579270	688780	303450	286190	2221100	2917700	2280700	2669400	1497500	1114800
Mus musculus	Q9D855	Cytochrome b-c1 complex subunit 7	Uqcrb	sp|Q9D855|QCR7_MOUSE Cytochrome b-c1 complex subunit 7 OS=Mus musculus OX=10090 GN=Uqcrb PE=1 SV=3	30.6	30.6	30.6	13.527	111	779530	740400	1339300	1865600	863930	594370	1030500	129920	123400	223220	310930	143990	99061	790360	731480	1268000	2064700	790580	537980
Mus musculus	Q9CZ13	Cytochrome b-c1 complex subunit 1, mitochondrial	Uqcrc1	sp|Q9CZ13|QCR1_MOUSE Cytochrome b-c1 complex subunit 1, mitochondrial OS=Mus musculus OX=10090 GN=Uqcrc1 PE=1 SV=2	47.7	47.7	47.7	52.851	480	11513000	24696000	16658000	24277000	16084000	11164000	4971100	548250	1176000	793230	1156100	765910	531620	17155000	24018000	13156000	22590000	15698000	11058000
Mus musculus	Q9DB77	Cytochrome b-c1 complex subunit 2, mitochondrial	Uqcrc2	sp|Q9DB77|QCR2_MOUSE Cytochrome b-c1 complex subunit 2, mitochondrial OS=Mus musculus OX=10090 GN=Uqcrc2 PE=1 SV=1	43.5	43.5	43.5	48.234	453	13757000	30783000	18768000	20314000	16376000	11637000	5875600	724050	1620200	987800	1069200	861920	612500	15493000	27431000	16934000	19809000	16328000	11504000
Mus musculus	Q9CR68	Cytochrome b-c1 complex subunit Rieske, mitochondrial	Uqcrfs1	sp|Q9CR68|UCRI_MOUSE Cytochrome b-c1 complex subunit Rieske, mitochondrial OS=Mus musculus OX=10090 GN=Uqcrfs1 PE=1 SV=1	25.5	25.5	25.5	29.367	274	2311000	2174400	1008800	1352900	440260	35136	488170	154070	144960	67254	90194	29351	2342.4	1952300	1922300	1457500	1285300	669900	0
Mus musculus	Q9CQ69	Cytochrome b-c1 complex subunit 8	Uqcrq	sp|Q9CQ69|QCR8_MOUSE Cytochrome b-c1 complex subunit 8 OS=Mus musculus OX=10090 GN=Uqcrq PE=1 SV=3	15.9	15.9	15.9	9.7681	82	504010	838750	1167900	449530	672490	563800	699420	84001	139790	194660	74922	112080	93967	660770	913520	903460	0	707040	562200
Mus musculus	Q78IK2	Up-regulated during skeletal muscle growth protein 5	Usmg5	sp|Q78IK2|USMG5_MOUSE Up-regulated during skeletal muscle growth protein 5 OS=Mus musculus OX=10090 GN=Atp5md PE=1 SV=1	43.1	43.1	43.1	6.3814	58	1397300	1677800	1262600	1347300	876140	734750	2432000	465780	559270	420870	449110	292050	244920	1372200	1672300	1221000	1359700	909990	760840
Mus musculus	Q6ZQ93	Ubiquitin carboxyl-terminal hydrolase 34	Usp34	sp|Q6ZQ93|UBP34_MOUSE Ubiquitin carboxyl-terminal hydrolase 34 OS=Mus musculus OX=10090 GN=Usp34 PE=1 SV=3	0.4	0.4	0.4	408.21	3582	0	1164800	1109400	1050600	1147000	816210	29215	0	6435.2	6129.1	5804.7	6336.8	4509.4	0	0	0	0	0	816210
Mus musculus	Q62465	Synaptic vesicle membrane protein VAT-1 homolog	Vat1	sp|Q62465|VAT1_MOUSE Synaptic vesicle membrane protein VAT-1 homolog OS=Mus musculus OX=10090 GN=Vat1 PE=1 SV=3	5.7	5.7	5.7	43.096	406	169660	317330	119980	735920	538350	309630	146060	11311	21155	7998.5	49061	35890	20642	0	0	0	0	538350	0
Mus musculus	Q80TB8	Synaptic vesicle membrane protein VAT-1 homolog-like	Vat1l	sp|Q80TB8|VAT1L_MOUSE Synaptic vesicle membrane protein VAT-1 homolog-like OS=Mus musculus OX=10090 GN=Vat1l PE=1 SV=2	26.9	26.9	26.9	45.817	417	2260800	4624200	2968500	7034900	4868300	3264600	1191500	107660	220200	141350	335000	231820	155460	2962700	4462900	2818900	6698900	4417000	3660900
Mus musculus	Q64727	Vinculin	Vcl	sp|Q64727|VINC_MOUSE Vinculin OS=Mus musculus OX=10090 GN=Vcl PE=1 SV=4	25.1	25.1	25.1	116.72	1066	8691800	11534000	10269000	9077400	8806100	4966800	711270	115890	153780	136920	121030	117410	66224	10539000	13650000	11030000	7032200	6472300	4621400
Mus musculus	Q01853	Transitional endoplasmic reticulum ATPase	Vcp	sp|Q01853|TERA_MOUSE Transitional endoplasmic reticulum ATPase OS=Mus musculus OX=10090 GN=Vcp PE=1 SV=4	27.4	27.4	27.4	89.321	806	5031100	9416100	9185100	7155300	9266000	6075500	1025100	111800	209250	204110	159010	205910	135010	6726600	8909400	8655100	7309700	8709400	5818900
Mus musculus	Q60932	Voltage-dependent anion-selective channel protein 1	Vdac1	sp|Q60932|VDAC1_MOUSE Voltage-dependent anion-selective channel protein 1 OS=Mus musculus OX=10090 GN=Vdac1 PE=1 SV=3	49.7	49.7	49.7	32.351	296	10313000	23102000	23200000	6838300	11550000	4943500	4702800	606660	1359000	1364700	402250	679430	290790	7209200	23214000	24903000	7415300	11042000	6164400
Mus musculus	Q60931	Voltage-dependent anion-selective channel protein 3	Vdac3	sp|Q60931|VDAC3_MOUSE Voltage-dependent anion-selective channel protein 3 OS=Mus musculus OX=10090 GN=Vdac3 PE=1 SV=1	8.5	8.5	8.5	30.752	283	831740	1304300	799440	390420	868380	616850	343650	59410	93165	57103	27887	62027	44060	764700	1361400	0	0	807540	687600
Mus musculus	P20152	Vimentin	Vim	sp|P20152|VIME_MOUSE Vimentin OS=Mus musculus OX=10090 GN=Vim PE=1 SV=3	29.8	29.8	23	53.687	466	14433000	36210000	42397000	27137000	25184000	14377000	4698100	424500	1065000	1247000	798140	740700	422840	13587000	32088000	40355000	30431000	26733000	16543000
Mus musculus	Q9EP79	Vomeronasal type-1 receptor 52	Vmn1r52	sp|Q9EP79|V1R52_MOUSE Vomeronasal type-1 receptor 52 OS=Mus musculus OX=10090 GN=Vmn1r52 PE=3 SV=1	3.6	3.6	3.6	35.049	309	7322800	668640	8503500	12624000	12837000	3898300	6550500	1046100	95520	1214800	1803400	1833800	556900	0	0	8503500	0	0	0
Mus musculus	Q9EQH3	Vacuolar protein sorting-associated protein 35	Vps35	sp|Q9EQH3|VPS35_MOUSE Vacuolar protein sorting-associated protein 35 OS=Mus musculus OX=10090 GN=Vps35 PE=1 SV=1	1.8	1.8	1.8	91.712	796	66934	124650	178560	140380	177880	113110	18640	1556.6	2898.8	4152.7	3264.8	4136.6	2630.5	0	0	0	0	0	113110
Mus musculus	Q8R0A6	V-set and transmembrane domain-containing protein 2A	Vstm2a	sp|Q8R0A6|VTM2A_MOUSE V-set and transmembrane domain-containing protein 2A OS=Mus musculus OX=10090 GN=Vstm2a PE=1 SV=2	6.4	6.4	6.4	25.876	236	419320	0	0	0	730480	285390	119600	34943	0	0	0	60874	23783	0	0	0	0	730480	0
Mus musculus	Q8R2Z5	von Willebrand factor A domain-containing protein 1	Vwa1	sp|Q8R2Z5|VWA1_MOUSE von Willebrand factor A domain-containing protein 1 OS=Mus musculus OX=10090 GN=Vwa1 PE=1 SV=1	3.9	3.9	3.9	44.708	415	0	60226	24058	70493	42939	39741	13968	0	3542.7	1415.2	4146.6	2525.8	2337.7	0	0	0	0	0	39741
Mus musculus	Q99KC8	von Willebrand factor A domain-containing protein 5A	Vwa5a	sp|Q99KC8|VMA5A_MOUSE von Willebrand factor A domain-containing protein 5A OS=Mus musculus OX=10090 GN=Vwa5a PE=1 SV=2	3.2	3.2	3.2	87.142	793	268420	367380	336250	691300	402790	381160	56914	6242.4	8543.7	7819.8	16077	9367.3	8864.2	332140	398010	380890	540720	412120	383440
Mus musculus	O88342	WD repeat-containing protein 1	Wdr1	sp|O88342|WDR1_MOUSE WD repeat-containing protein 1 OS=Mus musculus OX=10090 GN=Wdr1 PE=1 SV=3	3.1	3.1	3.1	66.406	606	0	131080	129840	134150	118850	102220	20538	0	4369.5	4328	4471.7	3961.8	3407.4	0	0	0	0	0	102220
Mus musculus	Q9CQV8	14-3-3 protein beta/alpha	Ywhab	sp|Q9CQV8|1433B_MOUSE 14-3-3 protein beta/alpha OS=Mus musculus OX=10090 GN=Ywhab PE=1 SV=3	24.4	17.1	17.1	28.086	246	1385800	255700	27628	408820	300620	137500	179720	98985	18265	1973.5	29201	21473	9821.5	1126000	0	0	0	560420	0
Mus musculus	P62259	14-3-3 protein epsilon	Ywhae	sp|P62259|1433E_MOUSE 14-3-3 protein epsilon OS=Mus musculus OX=10090 GN=Ywhae PE=1 SV=1	42.4	35.3	35.3	29.174	255	7265500	7119900	7290700	5262500	5748300	1737900	2025000	427380	418820	428870	309560	338140	102230	6344300	7201600	8774000	4627800	5674400	1802700
Mus musculus	P61982	14-3-3 protein gamma	Ywhag	sp|P61982|1433G_MOUSE 14-3-3 protein gamma OS=Mus musculus OX=10090 GN=Ywhag PE=1 SV=2	32.4	25.1	25.1	28.302	247	5817900	4005200	5249100	5936800	2635600	1777600	1588900	363620	250330	328070	371050	164720	111100	5150200	3548700	5637800	4758500	4106900	2220000
Mus musculus	P68510	14-3-3 protein eta	Ywhah	sp|P68510|1433F_MOUSE 14-3-3 protein eta OS=Mus musculus OX=10090 GN=Ywhah PE=1 SV=2	34.6	27.2	27.2	28.211	246	1320100	1965800	1680300	1462400	1096600	347660	492060	82508	122860	105020	91401	68540	21729	2162800	1328300	1252400	1279800	1237200	0
Mus musculus	P68254	14-3-3 protein theta	Ywhaq	sp|P68254|1433T_MOUSE 14-3-3 protein theta OS=Mus musculus OX=10090 GN=Ywhaq PE=1 SV=1	38.4	31	31	27.778	245	2632600	2468800	1448100	2192700	2469300	1063600	876790	188040	176340	103440	156620	176380	75973	3329900	2003100	1937700	2236100	1806500	961740
Mus musculus	P63101	14-3-3 protein zeta/delta	Ywhaz	sp|P63101|1433Z_MOUSE 14-3-3 protein zeta/delta OS=Mus musculus OX=10090 GN=Ywhaz PE=1 SV=1	46.9	46.9	39.6	27.771	245	20805000	17100000	20511000	19934000	16309000	7431800	7292200	1486000	1221500	1465100	1423800	1164900	530840	22491000	14860000	19172000	20043000	17213000	6844800
Mus musculus	Q9Z2U2	Zinc finger protein 292	Zfp292	sp|Q9Z2U2|ZN292_MOUSE Zinc finger protein 292 OS=Mus musculus OX=10090 GN=Zfp292 PE=1 SV=2	0.5	0.5	0.5	301.05	2698	0	1152200	1560400	0	1043600	0	28673	0	8795.4	11911	0	7966.7	0	0	0	0	0	1043600	0

## Sheet: Retina
Database	Protein ID	Protein names	Gene names	Sequence coverage [%]	Unique + razor sequence coverage [%]	Unique sequence coverage [%]	Mol. weight [kDa]	Sequence length	Intensity	Intensity ANG_R_R1	Intensity ANG_R_R2	Intensity ANG_R_R3	Intensity CTRL_R_R1	Intensity CTRL_R_R2	Intensity CTRL_R_R3	iBAQ	iBAQ ANG_R_R1	iBAQ ANG_R_R2	iBAQ ANG_R_R3	iBAQ CTRL_R_R1	iBAQ CTRL_R_R2	iBAQ CTRL_R_R3	LFQ intensity ANG_R_R1	LFQ intensity ANG_R_R2	LFQ intensity ANG_R_R3	LFQ intensity CTRL_R_R1	LFQ intensity CTRL_R_R2	LFQ intensity CTRL_R_R3
Homo sapiens	Q16613	Serotonin N-acetyltransferase	AANAT	12.6	12.6	12.6	23.344	207	7206100	0	2612900	520410	2792400	1186900	93590	600510	0	217740	43368	232700	98906	7799.2	0	0	0	362020	0	0
Mus musculus	Q8BGQ7	Alanine--tRNA ligase, cytoplasmic	Aars	3.2	3.2	3.2	106.91	968	2058300	132160	286590	174450	552590	690100	222440	40360	2591.5	5619.4	3420.5	10835	13531	4361.6	0	0	0	0	122940	0
Mus musculus	P61922	4-aminobutyrate aminotransferase, mitochondrial	Abat	20.2	20.2	20.2	56.451	500	34907000	2302700	3872300	1909400	11823000	10998000	4002200	1163600	76758	129080	63646	394090	366600	133410	1202300	669040	596200	1037900	471690	413680
Mus musculus	O35600	Retinal-specific ATP-binding cassette transporter	Abca4	18.2	18.2	18.2	260.21	2310	44893000	2529500	3111900	3485300	18889000	12101000	4776800	444480	25045	30811	34508	187020	119810	47295	2672900	2729400	2891600	3878500	5029000	3810100
Mus musculus	Q6PE15	Mycophenolic acid acyl-glucuronide esterase, mitochondrial	Abhd10	9.1	9.1	9.1	33.04	297	518830	0	103870	0	0	261810	153150	28824	0	5770.4	0	0	14545	8508.3	0	0	0	0	0	34659
Mus musculus	Q8VCR7	Alpha/beta hydrolase domain-containing protein 14B	Abhd14b	10	10	10	22.45	210	1726100	0	340260	467480	399580	238080	280660	156910	0	30933	42498	36326	21644	25514	0	261350	187230	100250	96384	108910
Mus musculus	Q921H8	3-ketoacyl-CoA thiolase A, peroxisomal	Acaa1a	3.1	3.1	3.1	43.953	424	557230	0	155400	97804	0	233160	70860	25329	0	7063.8	4445.6	0	10598	3220.9	0	0	0	0	0	15040
Mus musculus	Q8BWT1	3-ketoacyl-CoA thiolase, mitochondrial	Acaa2	2.8	2.8	2.8	41.829	397	180110	180110	0	0	0	0	0	8187	8187	0	0	0	0	0	76388	0	0	0	0	0
Mus musculus	Q8JZN5	Acyl-CoA dehydrogenase family member 9, mitochondrial	Acad9	6.2	6.2	6.2	68.721	625	6306100	556310	772130	850530	2045500	1285300	796340	175170	15453	21448	23626	56819	35703	22121	266660	290980	308730	256010	261400	0
Mus musculus	P45952	Medium-chain specific acyl-CoA dehydrogenase, mitochondrial	Acadm	5	5	5	46.481	421	1395400	0	78909	38061	271670	229310	777440	69769	0	3945.4	1903.1	13583	11465	38872	0	0	0	0	0	118420
Mus musculus	Q8QZT1	Acetyl-CoA acetyltransferase, mitochondrial	Acat1	21.2	21.2	21.2	44.816	424	26560000	2102700	3618400	2887600	3738400	6207800	8005600	1207300	95576	164470	131260	169930	282170	363890	777290	773440	661260	643110	690820	976950
Mus musculus	Q91V92	ATP-citrate synthase	Acly	16.2	16.2	16.2	119.73	1091	29396000	1471500	2927300	2248800	9752500	8287300	4708600	489930	24524	48789	37479	162540	138120	78476	1133400	1479100	1654600	1803800	1786800	1947900
Mus musculus	P28271	Cytoplasmic aconitate hydratase	Aco1	3.8	3.8	3.8	98.124	889	1566900	205980	257670	109100	328510	456800	208840	37307	4904.4	6134.9	2597.6	7821.7	10876	4972.3	0	0	0	42359	69701	0
Mus musculus	Q99KI0	Aconitate hydratase, mitochondrial	Aco2	49.7	49.7	49.7	85.462	780	387360000	35801000	52503000	19253000	105990000	91098000	82716000	10194000	942140	1381600	506650	2789200	2397300	2176700	12854000	14032000	14735000	16764000	16760000	16156000
Mus musculus	Q9CQR4	Acyl-coenzyme A thioesterase 13	Acot13	15.7	15.7	15.7	15.183	140	3982400	60190	0	669570	1459100	526610	1267000	568920	8598.6	0	95653	208450	75231	180990	0	0	311350	327520	308580	316080
Mus musculus	Q91V12	Cytosolic acyl coenzyme A thioester hydrolase	Acot7	5.8	5.8	5.8	42.536	381	4073200	0	889120	577460	988030	1008200	610390	193960	0	42339	27498	47049	48011	29066	0	135140	144530	122650	114920	95714
Mus musculus	Q9D358	Low molecular weight phosphotyrosine protein phosphatase	Acp1	7.6	7.6	7.6	18.192	158	114100	0	0	0	0	0	114100	14262	0	0	0	0	0	14262	0	0	0	0	0	27831
Mus musculus	P41216	Long-chain-fatty-acid--CoA ligase 1	Acsl1	2.7	2.7	2.7	77.951	699	3833800	412610	562120	442520	918420	742570	755600	103620	11152	15192	11960	24822	20070	20422	188250	180850	200800	163000	161960	140190
Mus musculus	Q91WC3	Long-chain-fatty-acid--CoA ligase 6	Acsl6	16.2	16.2	16.2	78.016	697	24306000	1806800	3013400	1926000	7255200	5441700	4863000	607650	45171	75334	48149	181380	136040	121570	576910	1203100	914840	1131700	1239800	896880
Mus musculus	P68134	Actin, alpha skeletal muscle	Acta1	31.8	4.2	4.2	42.051	377	103030000	2901700	30864000	9747700	9446900	30663000	19402000	5151300	145090	1543200	487380	472340	1533100	970100	1521200	3798100	1586100	1168900	2190800	1246100
Mus musculus	P60710	Actin, cytoplasmic 1	Actb	70.9	4.5	4.5	41.736	375	17782000	653770	3923600	1939000	2319100	6051000	2895400	889090	32688	196180	96948	115950	302550	144770	0	0	0	0	483520	0
Mus musculus	Q8BFZ3	Beta-actin-like protein 2	Actbl2	26.1	4.8	4.8	42.004	376	191450000	16778000	32623000	3790600	58323000	22455000	57482000	9116700	798930	1553500	180500	2777300	1069300	2737200	0	0	0	0	2759000	0
Mus musculus	P63260	Actin, cytoplasmic 2	Actg1	70.9	70.9	4.5	41.792	375	1687500000	101780000	266120000	186500000	334540000	467720000	330880000	84377000	5088800	13306000	9324800	16727000	23386000	16544000	67661000	47853000	45836000	33830000	44271000	45699000
Mus musculus	O88990	Alpha-actinin-3	Actn3	4.8	2.2	2.2	103.04	900	1131600	64262	112870	0	244540	168520	541420	21351	1212.5	2129.7	0	4613.9	3179.7	10215	0	0	0	0	0	150600
Mus musculus	P57780	Alpha-actinin-4	Actn4	7.9	7.9	5.4	104.98	912	9513000	504520	1297500	147910	3014400	2670400	1878300	172960	9173.1	23590	2689.3	54808	48553	34151	190220	444610	226780	431480	422860	246220
Mus musculus	P61164	Alpha-centractin	Actr1a	26.1	26.1	12	42.613	376	17154000	1144900	2279000	2363500	5357500	4951200	1058500	857720	57243	113950	118170	267870	247560	52924	596310	404370	428320	627690	470830	277650
Mus musculus	Q8R5C5	Beta-centractin	Actr1b	27.7	13.6	13.6	42.281	376	2773700	0	464220	245370	535710	1174900	353490	145990	0	24433	12914	28196	61839	18604	0	73037	0	0	110950	0
Mus musculus	Q99JY9	Actin-related protein 3	Actr3	2.6	2.6	2.6	47.357	418	478440	0	111800	0	226610	140030	0	22783	0	5324	0	10791	6668.2	0	0	0	0	0	9822.5	0
Homo sapiens	Q9C0K3	Actin-related protein 3C	ACTR3C	5.2	5.2	5.2	23.712	210	478440	0	111800	0	226610	140030	0	47844	0	11180	0	22661	14003	0	0	0	0	0	13228	0
Mus musculus	P56376	Acylphosphatase-1	Acyp1	21.2	21.2	21.2	11.241	99	1320500	72675	180390	253730	369910	238160	205660	165070	9084.4	22549	31717	46239	29770	25707	0	0	0	152010	0	104840
Homo sapiens	P58397	A disintegrin and metalloproteinase with thrombospondin motifs 12	ADAMTS12	2.4	2.4	2.4	177.67	1594	21729000	0	0	254770	21475000	0	0	271620	0	0	3184.6	268430	0	0	0	0	0	3572400	0	0
Mus musculus	P28650	Adenylosuccinate synthetase isozyme 1	Adssl1	2.4	2.4	2.4	50.254	457	224600	0	51610	0	88097	84896	0	9765.3	0	2243.9	0	3830.3	3691.1	0	0	0	0	0	4568.4	0
Mus musculus	Q640N1	Adipocyte enhancer-binding protein 1	Aebp1	1.3	1.3	1.3	128.36	1128	18262000	3590300	9688600	4982700	0	0	0	405810	79784	215300	110730	0	0	0	0	0	1246200	0	0	0
Mus musculus	Q9D517	1-acyl-sn-glycerol-3-phosphate acyltransferase gamma	Agpat3	10.9	10.9	10.9	43.295	376	15863000	2035300	2149800	1936100	3444000	2685500	3612400	991450	127210	134360	121010	215250	167850	225780	971780	816670	560760	603120	570800	657070
Mus musculus	P50247	Adenosylhomocysteinase	Ahcy	24.1	24.1	24.1	47.688	432	32077000	3328200	3705400	4870600	8817800	4763200	6591900	1283100	133130	148220	194820	352710	190530	263670	1061600	693970	851970	758110	246030	885350
Mus musculus	Q8K3E5	Jouberin	Ahi1	1	1	1	119.65	1047	684800	0	684800	0	0	0	0	12921	0	12921	0	0	0	0	0	216990	0	0	0	0
Mus musculus	Q9R0Y5	Adenylate kinase isoenzyme 1	Ak1	6.2	6.2	6.2	21.539	194	3695100	516100	321320	496890	941890	691010	727850	335910	46918	29210	45171	85626	62819	66168	0	0	0	0	0	249680
Mus musculus	Q9JII6	Alcohol dehydrogenase [NADP(+)]	Akr1a1	8.3	8.3	8.3	36.586	325	8055100	458090	224940	1109900	1911600	1606300	2744200	350220	19917	9779.9	48257	83113	69840	119310	212110	0	270220	269530	337040	294130
Mus musculus	P45376	Aldose reductase	Akr1b1	4.4	4.4	4.4	35.732	316	1306700	0	0	0	0	0	1306700	68772	0	0	0	0	0	68772	0	0	0	0	0	151490
Mus musculus	Q8CG76	Aflatoxin B1 aldehyde reductase member 2	Akr7a2	4.1	4.1	4.1	40.612	367	1895500	120580	227380	202810	442110	363320	539310	111500	7093.2	13376	11930	26006	21372	31724	0	0	0	0	0	62525
Homo sapiens	Q8NHP1	Aflatoxin B1 aldehyde reductase member 4	AKR7L	4.5	4.5	4.5	36.97	331	1895500	120580	227380	202810	442110	363320	539310	126370	8039	15159	13520	29474	24221	35954	0	0	0	0	0	81998
Mus musculus	P24549	Retinal dehydrogenase 1	Aldh1a1	34.3	34.3	34.3	54.467	501	62298000	3999000	6262700	3659900	18929000	13711000	15736000	2595700	166630	260950	152490	788710	571290	655680	1470300	1273700	1234600	1573400	1620000	1774700
Mus musculus	P47738	Aldehyde dehydrogenase, mitochondrial	Aldh2	3.3	3.3	3.3	56.537	519	2795400	30757	371050	157200	882440	758490	595470	116480	1281.5	15461	6550.1	36768	31604	24811	0	0	0	0	0	73032
Mus musculus	P47740	Fatty aldehyde dehydrogenase	Aldh3a2	4.5	4.5	4.5	53.97	484	2390600	155680	287160	245110	571690	642690	488310	119530	7783.8	14358	12255	28585	32135	24416	0	0	0	0	0	51933
Mus musculus	Q8CHT0	Delta-1-pyrroline-5-carboxylate dehydrogenase, mitochondrial	Aldh4a1	3.4	3.4	3.4	61.84	562	251780	0	33552	0	126240	91984	0	9683.9	0	1290.5	0	4855.5	3537.9	0	0	0	0	0	15034	0
Mus musculus	Q8BWF0	Succinate-semialdehyde dehydrogenase, mitochondrial	Aldh5a1	5.4	5.4	5.4	55.968	523	3081400	195410	418500	299780	608390	542680	1016700	106260	6738.3	14431	10337	20979	18713	35058	0	0	0	0	0	129540
Mus musculus	P05064	Fructose-bisphosphate aldolase A	Aldoa	87.6	87.6	74.2	39.355	364	961550000	82235000	154390000	110030000	200400000	248500000	166010000	41807000	3575400	6712600	4783900	8712800	10804000	7217800	51307000	21535000	27037000	23245000	24265000	31909000
Mus musculus	P05063	Fructose-bisphosphate aldolase C	Aldoc	64.2	47.9	47.9	39.394	363	121350000	4372000	19874000	15676000	20947000	36379000	24100000	5276000	190080	864100	681580	910750	1581700	1047800	3977100	2782600	3553600	3091300	3353500	3981400
Mus musculus	Q9DBE8	Alpha-1,3/1,6-mannosyltransferase ALG2	Alg2	10.4	10.4	10.4	47.404	415	783260	0	153060	95483	233230	301480	0	37298	0	7288.6	4546.8	11106	14356	0	0	0	0	0	31009	0
Mus musculus	O35381	Acidic leucine-rich nuclear phosphoprotein 32 family member A	Anp32a	30.4	30.4	23.9	28.537	247	97472000	9991700	9270100	13352000	24968000	20143000	19747000	10830000	1110200	1030000	1483500	2774200	2238100	2194200	3898900	2697100	3864600	4402800	2934300	3881800
Mus musculus	Q9EST5	Acidic leucine-rich nuclear phosphoprotein 32 family member B	Anp32b	10.3	4.4	4.4	31.078	272	3047200	0	0	441590	1009000	751610	845050	304720	0	0	44159	100900	75161	84505	0	0	0	0	0	111420
Mus musculus	P97822	Acidic leucine-rich nuclear phosphoprotein 32 family member E	Anp32e	30.4	30.4	30.4	29.622	260	166170000	15531000	16013000	20067000	42303000	39723000	32532000	20771000	1941400	2001600	2508400	5287900	4965400	4066500	5177100	5345100	6045000	7071800	7098400	5724300
Mus musculus	P10107	Annexin A1	Anxa1	16.8	16.8	16.8	38.734	346	7285200	0	90513	384540	2030100	2498300	2281800	331150	0	4114.2	17479	92276	113560	103720	0	198770	0	249340	257130	246820
Mus musculus	P48036	Annexin A5	Anxa5	59.9	59.9	59.9	35.752	319	146980000	14286000	16240000	16540000	32391000	35525000	31999000	6390500	621140	706070	719150	1408300	1544600	1391200	5114600	5496400	4413000	5320800	6571900	5421200
Mus musculus	P14824	Annexin A6	Anxa6	5.6	5.6	5.6	75.884	673	4551200	152020	675800	278740	1236800	1275300	932500	103440	3455	15359	6335	28109	28984	21193	94956	206880	159100	170170	196080	223300
Mus musculus	O35643	AP-1 complex subunit beta-1	Ap1b1	5.1	2.2	2.2	103.93	943	2684200	0	591400	0	709760	935440	447640	59650	0	13142	0	15772	20787	9947.5	0	177320	0	0	156700	0
Mus musculus	P17427	AP-2 complex subunit alpha-2	Ap2a2	14.7	14.7	14.7	104.02	938	12923000	882230	1941400	335270	4415800	3615800	1732700	258460	17645	38827	6705.5	88315	72317	34654	407330	421250	372530	459620	462660	524490
Mus musculus	Q9DBG3	AP-2 complex subunit beta	Ap2b1	10.5	10.5	7.6	104.58	937	12901000	490600	1293000	677220	4613200	3966400	1860200	293200	11150	29386	15391	104850	90146	42278	412530	338530	335730	442700	528680	416030
Homo sapiens	P53680	AP-2 complex subunit sigma	AP2S1	10.6	10.6	10.6	17.018	142	10614000	681630	1210700	1321100	3031100	1509400	2860300	1769000	113600	201780	220190	505190	251570	476710	0	0	0	346730	0	282000
Mus musculus	O54774	AP-3 complex subunit delta-1	Ap3d1	2.8	2.8	2.8	135.08	1199	812240	0	165980	0	68991	476350	100920	14504	0	2963.9	0	1232	8506.3	1802.2	0	85625	0	0	69294	0
Mus musculus	Q3TAP4	AP-5 complex subunit beta-1	Ap5b1	1.7	1.7	1.7	94.678	876	2580400	95312	0	2448300	36803	0	0	67905	2508.2	0	64428	968.49	0	0	0	0	794650	0	0	0
Mus musculus	P28352	DNA-(apurinic or apyrimidinic site) lyase	Apex1	5.4	5.4	5.4	35.49	317	264400	0	0	0	0	0	264400	18886	0	0	0	0	0	18886	0	0	0	0	0	56120
Mus musculus	O35841	Apoptosis inhibitor 5	Api5	3.6	3.6	3.6	56.784	504	193220	0	28319	0	0	164900	0	7728.7	0	1132.8	0	0	6595.9	0	0	0	0	0	23006	0
Mus musculus	Q8K4Z3	NAD(P)H-hydrate epimerase	Apoa1bp	10.6	10.6	10.6	30.972	282	8256900	201170	531380	316980	2278400	1677700	3251300	589780	14369	37955	22641	162740	119840	232240	278530	316390	275420	353590	492200	460230
Mus musculus	Q9DCZ4	Apolipoprotein O	Apoo	5.6	5.6	5.6	22.604	198	542960	0	0	0	0	0	542960	60329	0	0	0	0	0	60329	0	0	0	0	0	186260
Mus musculus	P84078	ADP-ribosylation factor 1	Arf1	50.3	50.3	21.5	20.697	181	75831000	2271500	3434000	13146000	27400000	10949000	18630000	7583100	227150	343400	1314600	2740000	1094900	1863000	1629300	3700000	3784100	4027200	4000100	3890700
Mus musculus	P84084	ADP-ribosylation factor 5	Arf5	42.2	7.8	7.8	20.529	180	775560	0	0	0	182720	108180	484670	70506	0	0	0	16611	9834.2	44061	0	0	0	0	0	127480
Mus musculus	Q5FWK3	Rho GTPase-activating protein 1	Arhgap1	3	3	3	50.41	439	293740	0	53498	0	124210	116020	0	11749	0	2139.9	0	4968.5	4641	0	0	0	0	0	7253.8	0
Mus musculus	Q99PT1	Rho GDP-dissociation inhibitor 1	Arhgdia	7.8	7.8	7.8	23.407	204	5056700	335810	548240	397580	1619700	1171600	983780	561860	37312	60916	44175	179970	130180	109310	0	0	0	0	0	222640
Mus musculus	P61211	ADP-ribosylation factor-like protein 1	Arl1	6.1	6.1	6.1	20.411	181	1425300	166430	164340	264090	342770	238900	248780	158370	18492	18260	29344	38085	26544	27642	0	0	0	0	0	60683
Mus musculus	Q9WUL7	ADP-ribosylation factor-like protein 3	Arl3	54.9	54.9	54.9	20.486	182	29040000	2877500	2648200	2856900	9259800	5356400	6041500	2640000	261590	240740	259710	841800	486940	549230	1715900	1456600	1641700	1803600	1736800	2224500
Mus musculus	O88848	ADP-ribosylation factor-like protein 6	Arl6	4.8	4.8	4.8	20.959	186	1671200	213140	162410	244670	502710	300420	247870	139270	17762	13534	20390	41892	25035	20655	0	0	0	0	0	85029
Mus musculus	Q9R0Q6	Actin-related protein 2/3 complex subunit 1A	Arpc1a	10.5	10.5	10.5	41.626	370	2398000	0	178850	413300	587390	923360	295120	114190	0	8516.7	19681	27971	43969	14053	0	0	0	0	0	62639
Mus musculus	Q9JM76	Actin-related protein 2/3 complex subunit 3	Arpc3	7.3	7.3	7.3	20.524	178	1078300	138720	118910	90589	365060	233490	131520	107830	13872	11891	9058.9	36506	23349	13152	0	0	0	0	0	45118
Mus musculus	P59999	Actin-related protein 2/3 complex subunit 4	Arpc4	18.5	18.5	18.5	19.667	168	10518000	660130	1383300	2183400	2213500	1461200	2616200	1168700	73348	153700	242600	245950	162360	290690	1078100	1061600	592030	323000	501230	447860
Homo sapiens	P49407	Beta-arrestin-1	ARRB1	4.3	1.9	1.9	47.065	418	20948000	886830	725780	2871600	6533700	3003900	6926400	997540	42230	34561	136740	311130	143040	329830	555610	0	647840	505740	456510	844980
Mus musculus	Q9D5T0	ATPase family AAA domain-containing protein 1	Atad1	4.4	4.4	4.4	40.744	361	161230	0	161230	0	0	0	0	8061.7	0	8061.7	0	0	0	0	0	39704	0	0	0	0
Homo sapiens	P54707	Potassium-transporting ATPase alpha chain 2	ATP12A	4.6	0.7	0.7	115.51	1039	1562800	0	1562800	0	0	0	0	32558	0	32558	0	0	0	0	0	1075300	0	0	0	0
Mus musculus	Q8VDN2	Sodium/potassium-transporting ATPase subunit alpha-1	Atp1a1	34.1	16.7	16	112.98	1023	189170000	16572000	24296000	11382000	58873000	42906000	35138000	4112300	360270	528170	247440	1279900	932750	763860	11743000	8486800	10771000	8776900	8392400	11843000
Homo sapiens	P50993	Sodium/potassium-transporting ATPase subunit alpha-2	ATP1A2	20.5	2.1	2.1	112.26	1020	519810	0	519810	0	0	0	0	10829	0	10829	0	0	0	0	0	121820	0	0	0	0
Mus musculus	Q6PIC6	Sodium/potassium-transporting ATPase subunit alpha-3	Atp1a3	50.2	50.2	30.6	111.69	1013	2179100000	208150000	259370000	129050000	657530000	532820000	392150000	49524000	4730600	5894800	2933000	14944000	12110000	8912600	139120000	96940000	99776000	99016000	99392000	136010000
Mus musculus	P14094	Sodium/potassium-transporting ATPase subunit beta-1	Atp1b1	25	25	25	35.194	304	131720000	7692500	15923000	13181000	36171000	36154000	22603000	10977000	641050	1326900	1098400	3014300	3012800	1883600	3121800	2766500	2574400	1567900	2021600	3054200
Mus musculus	P14231	Sodium/potassium-transporting ATPase subunit beta-2	Atp1b2	21.4	21.4	21.4	33.344	290	74979000	4150000	5079500	6825400	22405000	19269000	17250000	5767600	319230	390730	525030	1723500	1482200	1326900	2141900	982000	2010800	1674700	1703200	1592100
Mus musculus	P97370	Sodium/potassium-transporting ATPase subunit beta-3	Atp1b3	11.2	11.2	11.2	31.775	278	8401200	0	941590	1074500	2372100	2983000	1030000	560080	0	62773	71633	158140	198870	68664	0	0	297360	0	0	0
Mus musculus	O55143	Sarcoplasmic/endoplasmic reticulum calcium ATPase 2	Atp2a2	7.2	7.2	7.2	114.86	1044	3570600	0	198820	117400	1475000	438540	1340800	75969	0	4230.2	2497.8	31382	9330.6	28528	0	156880	0	168530	0	0
Mus musculus	G5E829	Plasma membrane calcium-transporting ATPase 1	Atp2b1	17.1	17.1	11.1	134.75	1220	52887000	2232100	4657200	3464700	19632000	12321000	10580000	1057700	44642	93144	69293	392630	246420	211610	3408900	3453300	4141200	2940700	2754200	4069500
Mus musculus	Q9R0K7	Plasma membrane calcium-transporting ATPase 2	Atp2b2	7.9	4.7	4.7	132.59	1198	3375800	31445	506150	132780	751700	1351700	602040	62515	582.32	9373.1	2458.8	13920	25031	11149	0	214040	159780	200080	225830	177370
Mus musculus	Q6Q477	Calcium-transporting ATPase	Atp2b4	6.6	1.1	1.1	133.07	1205	318640	0	52083	29665	130960	105930	0	6638.2	0	1085.1	618.02	2728.3	2206.8	0	0	0	0	0	21065	0
Mus musculus	Q03265	ATP synthase subunit alpha, mitochondrial	Atp5a1	58.8	58.8	58.8	59.752	553	1681900000	114610000	198300000	123820000	453350000	452250000	339560000	54254000	3697000	6396800	3994100	14624000	14589000	10954000	50910000	38714000	33664000	34092000	48542000	41808000
Mus musculus	P56480	ATP synthase subunit beta, mitochondrial	Atp5b	73.7	73.7	73.7	56.3	529	1354200000	79350000	161170000	116230000	384880000	397470000	215060000	46695000	2736200	5557700	4007800	13272000	13706000	7415900	33264000	29183000	29205000	25921000	22386000	17428000
Mus musculus	Q91VR2	ATP synthase subunit gamma, mitochondrial	Atp5c1	35.6	35.6	35.6	32.886	298	147290000	11514000	16105000	25095000	37035000	23913000	33632000	12274000	959500	1342100	2091200	3086300	1992700	2802700	4731000	5067400	10025000	5569700	5036100	5820200
Mus musculus	Q9D3D9	ATP synthase subunit delta, mitochondrial	Atp5d	13.7	13.7	13.7	17.6	168	38937000	6294600	4003100	2443400	9994100	3891400	12311000	7787500	1258900	800630	488690	1998800	778270	2462200	5451700	2703000	987140	2057300	2470000	2897200
Mus musculus	P56382	ATP synthase subunit epsilon, mitochondrial	Atp5e	44.2	44.2	44.2	5.8378	52	11547000	296260	365010	509000	3998000	2868100	3510500	3848900	98754	121670	169670	1332700	956040	1170200	0	556240	756940	3899700	2033600	2432700
Mus musculus	Q9CQQ7	ATP synthase F(0) complex subunit B1, mitochondrial	Atp5f1	43.4	43.4	43.4	28.948	256	62116000	4127800	6130000	6970100	20236000	12077000	12575000	3653900	242810	360590	410010	1190400	710430	739690	3746800	3519400	4426800	3347200	3815600	3699400
Mus musculus	Q9DCX2	ATP synthase subunit d, mitochondrial	Atp5h	77	77	77	18.749	161	115150000	9965400	9110200	9792100	33687000	24488000	28103000	10468000	905950	828200	890190	3062500	2226100	2554800	5852200	5814300	5656700	6789900	7959500	9074400
Mus musculus	Q06185	ATP synthase subunit e, mitochondrial	Atp5i	50.7	50.7	50.7	8.2355	71	38496000	3569200	4052400	5295400	9786400	7738500	8054500	12832000	1189700	1350800	1765100	3262100	2579500	2684800	7100000	4144700	5378100	4142100	4522800	5306100
Mus musculus	P56135	ATP synthase subunit f, mitochondrial	Atp5j2	36.4	36.4	36.4	10.344	88	54211000	4840100	5945600	8375400	14480000	10036000	10534000	13553000	1210000	1486400	2093900	3619900	2509100	2633500	4239800	5814400	7203600	7148000	7006700	6879200
Mus musculus	Q9CPQ8	ATP synthase subunit g, mitochondrial	Atp5l	41.7	41.7	41.7	11.424	103	32467000	783500	3469500	4972700	10117000	7335100	5788800	6493300	156700	693900	994540	2023400	1467000	1157800	1363900	2876800	3805300	3678000	3919100	3480900
Mus musculus	Q9DB20	ATP synthase subunit O, mitochondrial	Atp5o	48.8	48.8	48.8	23.363	213	152040000	17442000	13807000	16050000	41774000	30730000	32236000	12670000	1453500	1150600	1337500	3481200	2560800	2686400	9758200	8948500	8747800	8429700	10469000	10570000
Mus musculus	Q9CYN9	Renin receptor	Atp6ap2	3.7	3.7	3.7	39.091	350	3379200	371860	368300	340590	866830	662580	769060	225280	24791	24553	22706	57789	44172	51270	0	0	0	0	0	673030
Mus musculus	Q9Z1G4	V-type proton ATPase 116 kDa subunit a isoform 1	Atp6v0a1	16.3	16.3	16.3	96.466	839	66982000	5157500	9733400	4382000	19301000	14457000	13951000	2093200	161170	304170	136940	603170	451790	435950	4111700	3835000	3521700	2524200	2597500	3345800
Mus musculus	P51863	V-type proton ATPase subunit d 1	Atp6v0d1	34.5	34.5	34.5	40.301	351	61164000	2932100	6458200	7886100	15873000	12416000	15598000	3822700	183260	403640	492880	992050	776030	974880	2109500	2125400	2058100	1705300	1906900	1290800
Homo sapiens	Q8N8Y2	V-type proton ATPase subunit d 2	ATP6V0D2	4.3	4.3	4.3	40.426	350	3250700	92180	645840	357270	1008700	605930	540750	191220	5422.4	37991	21016	59336	35643	31809	0	0	0	0	0	85514
Mus musculus	P50516	V-type proton ATPase catalytic subunit A	Atp6v1a	54	54	54	68.325	617	237280000	19200000	23139000	17393000	70544000	53828000	53176000	6978800	564720	680550	511560	2074800	1583200	1564000	6750900	6394900	8800700	8696900	11139000	10908000
Mus musculus	P62814	V-type proton ATPase subunit B, brain isoform	Atp6v1b2	55.2	55.2	55.2	56.55	511	218640000	14480000	27247000	16724000	56155000	56939000	47095000	8745600	579210	1089900	668940	2246200	2277600	1883800	5632100	5470700	4843600	5228700	5849400	5763500
Mus musculus	Q9Z1G3	V-type proton ATPase subunit C 1	Atp6v1c1	20.9	20.9	20.9	43.887	382	17552000	1553300	2532500	2430600	4034200	4259700	2741700	650070	57529	93797	90023	149410	157770	101540	574590	655140	580760	645990	565960	462190
Mus musculus	P57746	V-type proton ATPase subunit D	Atp6v1d	22.3	22.3	22.3	28.369	247	16040000	1048500	2264300	1946100	4443700	2825700	3511400	1233800	80650	174170	149700	341830	217360	270110	808100	822990	680830	763520	795490	936910
Mus musculus	P50518	V-type proton ATPase subunit E 1	Atp6v1e1	18.6	18.6	18.6	26.157	226	55464000	3062800	6324900	10188000	13984000	8452700	13452000	4266500	235600	486530	783670	1075700	650200	1034800	2819100	2649900	3413200	2046700	1672300	3424100
Mus musculus	Q9D1K2	V-type proton ATPase subunit F	Atp6v1f	26.9	26.9	26.9	13.37	119	4060400	186860	588240	603330	1077500	747880	856560	507550	23358	73530	75416	134690	93485	107070	472690	496400	387590	354390	490440	440140
Mus musculus	Q9CR51	V-type proton ATPase subunit G 1	Atp6v1g1	22	22	22	13.724	118	6449300	134070	1100600	914900	1849800	901460	1548500	1074900	22345	183430	152480	308300	150240	258090	0	198370	138730	279680	141940	210700
Mus musculus	Q9WTT4	V-type proton ATPase subunit G 2	Atp6v1g2	12.7	12.7	12.7	13.651	118	2181800	183750	441490	452380	442310	300660	361230	311690	26249	63070	64626	63187	42952	51604	0	0	0	0	0	90943
Mus musculus	Q8BVE3	V-type proton ATPase subunit H	Atp6v1h	21.1	21.1	21.1	55.854	483	26565000	1109000	3174000	2178400	7776100	9119200	3208800	1062600	44358	126960	87134	311040	364770	128350	348370	405290	405260	462960	410710	429450
Mus musculus	Q9JLZ3	Methylglutaconyl-CoA hydratase, mitochondrial	Auh	2.9	2.9	2.9	33.395	314	2754500	190070	340910	242430	845380	450890	684780	153030	10560	18940	13468	46966	25050	38043	0	0	0	0	0	154970
Mus musculus	O54962	Barrier-to-autointegration factor	Banf1	13.5	13.5	13.5	10.102	89	44247	0	0	0	44247	0	0	7374.6	0	0	0	7374.6	0	0	0	0	0	31681	0	0
Mus musculus	Q91XV3	Brain acid soluble protein 1	Basp1	15.9	15.9	15.9	22.086	226	1728300	519120	39641	45351	243150	275070	605970	172830	51912	3964.1	4535.1	24315	27507	60597	185320	0	0	0	0	62123
Mus musculus	Q3V3N7	Bardet-Biedl syndrome 1 protein	Bbs1	2.5	2.5	2.5	65.094	593	325400	0	63328	0	39911	129730	92430	9570.6	0	1862.6	0	1173.9	3815.6	2718.5	0	22758	0	0	0	0
Mus musculus	P24288	Branched-chain-amino-acid aminotransferase, cytosolic	Bcat1	3.6	3.6	3.6	42.791	386	1959000	0	256630	180250	410530	883170	228420	108830	0	14257	10014	22807	49065	12690	0	0	0	0	0	48483
Mus musculus	Q80XN0	D-beta-hydroxybutyrate dehydrogenase, mitochondrial	Bdh1	9	9	9	38.299	343	10226000	1210800	1065100	1457600	2460500	2411900	1619800	601510	71222	62654	85744	144740	141880	95280	388240	289260	445630	440310	431790	308070
Mus musculus	Q8R016	Bleomycin hydrolase	Blmh	2.4	2.4	2.4	52.511	455	3689600	221470	368810	499640	932160	1002600	664940	141910	8518.1	14185	19217	35852	38561	25575	67217	0	0	0	0	0
Homo sapiens	Q01954	Zinc finger protein basonuclin-1	BNC1	1.3	1.3	1.3	110.97	994	27156000	0	4479800	1527600	8637500	8831300	3680300	646580	0	106660	36371	205650	210270	87625	0	1548900	0	1140300	1328200	387670
Homo sapiens	Q8TDL5	BPI fold-containing family B member 1	BPIFB1	24.6	24.6	24.6	52.441	484	9143600	104790	345620	7974800	245180	342720	130440	315300	3613.4	11918	274990	8454.4	11818	4497.8	0	77296	5971600	19102	30961	24510
Homo sapiens	Q12830	Nucleosome-remodeling factor subunit BPTF	BPTF	0.8	0.8	0.8	338.26	3046	4509500	1346700	655200	1423500	387070	365430	331560	31982	9551.1	4646.8	10096	2745.2	2591.7	2351.5	0	0	366830	0	0	0
Mus musculus	Q8BXV2	BRI3-binding protein	Bri3bp	7.5	7.5	7.5	28.263	253	962220	40598	116970	143780	294940	72671	293260	120280	5074.7	14621	17973	36867	9083.9	36658	0	0	0	0	0	73832
Mus musculus	P18572	Basigin	Bsg	23.9	23.9	23.9	42.444	389	49969000	4535300	4515600	3860000	13005000	9077800	14975000	2629900	238700	237660	203160	684480	477780	788160	1993200	1277700	1119400	1098200	1215400	1521600
Homo sapiens	Q9Y224	UPF0568 protein C14orf166	C14orf166	7.4	7.4	7.4	28.068	244	3459800	0	82316	311410	1443600	743900	878580	216240	0	5144.8	19463	90223	46494	54911	0	0	138630	237960	0	213140
Mus musculus	Q80X80	C2 domain-containing protein 2-like	C2cd2l	1.4	1.4	1.4	76.328	706	1613700	45238	337330	0	529790	437210	264130	57632	1615.6	12048	0	18921	15615	9433.2	0	0	0	0	0	50974
Mus musculus	Q9WVT6	Carbonic anhydrase 14	Ca14	3.6	3.6	3.6	37.505	337	4884600	0	871760	588310	1237100	1778700	408700	488460	0	87176	58831	123710	177870	40870	0	0	0	0	188410	0
Mus musculus	P00920	Carbonic anhydrase 2	Ca2	74.6	74.6	74.6	29.032	260	612570000	37598000	67598000	117000000	158560000	97240000	134570000	47121000	2892100	5199800	8999900	12197000	7480000	10352000	27837000	19281000	43059000	21574000	20824000	27712000
Mus musculus	Q6PHS9	Voltage-dependent calcium channel subunit alpha-2/delta-2	Cacna2d2	2.7	2.7	2.7	130.38	1154	1308400	0	200800	103820	324640	397060	282110	22955	0	3522.8	1821.4	5695.4	6966	4949.2	0	127310	0	0	0	0
Mus musculus	Q9CXW3	Calcyclin-binding protein	Cacybp	6.6	6.6	6.6	26.51	229	638320	0	0	66636	296020	199560	76101	49102	0	0	5125.9	22771	15351	5854	0	0	0	0	0	17223
Mus musculus	Q8R5M8	Cell adhesion molecule 1	Cadm1	18	18	18	49.788	456	19111000	1426000	2501900	843030	4658400	3901900	5779800	955550	71300	125090	42151	232920	195090	288990	477070	623620	513000	851220	940840	963780
Mus musculus	Q8BLQ9	Cell adhesion molecule 2	Cadm2	18.2	18.2	18.2	47.558	435	49594000	4542300	5521100	3907400	11553000	11008000	13062000	3814900	349410	424700	300570	888680	846740	1004800	2558200	1954800	2375100	1400600	1343400	2011600
Mus musculus	Q80TJ1	Calcium-dependent secretion activator 1	Cadps	10.3	10.3	9.7	153.11	1355	17071000	873440	1704100	1414500	6380200	3057900	3641400	254800	13036	25434	21112	95226	45640	54350	1524700	1529900	1610000	1213100	1513200	1412700
Mus musculus	P12658	Calbindin	Calb1	9.2	5	5	29.994	261	490900	0	35246	0	325110	130540	0	35064	0	2517.6	0	23222	9324.4	0	0	0	0	0	31834	0
Mus musculus	Q08331	Calretinin	Calb2	24	24	19.9	31.372	271	41638000	2931600	5138300	7769900	11433000	6307300	8057100	2313200	162860	285460	431660	635180	350400	447620	2053600	1707000	3018300	1463500	1676600	1864300
Mus musculus	P0DP28	Calmodulin-3	Calm3	54.4	54.4	54.4	16.837	149	258270000	17897000	29253000	37314000	75058000	37374000	61371000	28696000	1988500	3250300	4146000	8339800	4152700	6819000	15042000	19858000	11791000	14769000	15352000	16098000
Mus musculus	P14211	Calreticulin	Calr	45.7	45.7	45.7	47.994	416	142590000	10468000	13692000	9593600	38027000	35141000	35671000	5941400	436180	570520	399730	1584500	1464200	1486300	4468200	2996200	2956000	3185400	3480500	3823200
Mus musculus	P28652	Calcium/calmodulin-dependent protein kinase type II subunit beta	Camk2b	7.4	1.7	1.7	60.46	542	537620	0	0	95943	257570	0	184110	19912	0	0	3553.4	9539.6	0	6818.9	0	0	0	0	0	46352
Mus musculus	Q6PHZ2	Calcium/calmodulin-dependent protein kinase type II subunit delta	Camk2d	12.6	12.6	6.4	56.369	499	16247000	1067100	704830	530190	4420500	4363100	5160800	624870	41042	27109	20392	170020	167810	198490	451960	0	340520	354410	464960	389530
Homo sapiens	Q8NCB2	CaM kinase-like vesicle-associated protein	CAMKV	2.8	2.8	2.8	54.353	501	311080	0	0	0	160930	150150	0	13525	0	0	0	6996.9	6528.2	0	0	0	0	15719	21060	0
Mus musculus	Q6ZQ38	Cullin-associated NEDD8-dissociated protein 1	Cand1	18.9	18.9	18.9	136.33	1230	32823000	1087500	3713000	2102200	11013000	8923300	5983900	529400	17541	59888	33906	177620	143920	96515	1238200	1717900	1624000	2015700	2017700	2083800
Mus musculus	P35564	Calnexin	Canx	20.1	20.1	20.1	67.277	591	85747000	8533700	10630000	5683200	19500000	21245000	20156000	2679600	266680	332180	177600	609380	663890	629870	3754300	3247700	2968100	3838400	4001800	3528200
Mus musculus	P40124	Adenylyl cyclase-associated protein 1	Cap1	4.6	4.6	4.6	51.564	474	1641800	0	200910	0	487960	640310	312620	60808	0	7441.2	0	18073	23715	11579	0	0	0	0	64062	0
Mus musculus	P47754	F-actin-capping protein subunit alpha-2	Capza2	9.8	9.8	9.8	32.967	286	11042000	674260	1039900	1635400	3281700	1828400	2582100	849350	51866	79990	125800	252440	140640	198620	317200	292770	387730	388730	329770	322790
Mus musculus	P47757	F-actin-capping protein subunit beta	Capzb	3.6	3.6	3.6	31.345	277	6027700	836590	890650	786380	1132700	927270	1454100	354570	49211	52391	46258	66628	54545	85537	0	0	0	0	0	318860
Mus musculus	P48758	Carbonyl reductase [NADPH] 1	Cbr1	10.8	10.8	10.8	30.641	277	2755900	204470	254200	758640	434420	252140	852060	162110	12028	14953	44626	25554	14832	50121	0	0	0	0	0	181850
Mus musculus	P23198	Chromobox protein homolog 3	Cbx3	6.6	6.6	6.6	20.855	183	375610	0	0	0	375610	0	0	53659	0	0	0	53659	0	0	0	0	0	77320	0	0
Mus musculus	Q8VDP4	Cell cycle and apoptosis regulator protein 2	Ccar2	3.1	3.1	3.1	103	922	3093100	101290	385720	231790	945140	827140	602070	61863	2025.8	7714.3	4635.9	18903	16543	12041	122410	171740	194850	178660	173160	175950
Mus musculus	Q8BIS8	Coiled-coil domain-containing protein 126	Ccdc126	8.6	8.6	8.6	15.59	140	292520	0	0	0	156610	90984	44933	41789	0	0	0	22372	12998	6419.1	0	0	0	0	0	10169
Homo sapiens	Q6ZP82	Coiled-coil domain-containing protein 141	CCDC141	1.2	1.2	1.2	166.26	1450	26883000	0	353820	273730	14885000	0	11370000	353720	0	4655.6	3601.8	195850	0	149610	0	0	0	0	0	1417100
Mus musculus	P80314	T-complex protein 1 subunit beta	Cct2	16.6	16.6	16.6	57.477	535	18379000	637480	1480800	1127800	5138300	5652800	4341600	574340	19921	46275	35244	160570	176650	135670	360420	402450	402710	407260	608830	503910
Mus musculus	P80318	T-complex protein 1 subunit gamma	Cct3	12.7	12.7	12.7	60.629	545	30314000	3060800	2992800	2726700	9260200	6461800	5811800	947320	95650	93525	85208	289380	201930	181620	1506400	1241400	1170900	1012000	1041500	1097900
Mus musculus	P80315	T-complex protein 1 subunit delta	Cct4	12.4	12.4	12.4	58.066	539	15812000	859750	949790	1368800	4437800	3119000	5077100	479160	26053	28782	41479	134480	94514	153850	245710	495390	696820	558010	442740	694820
Mus musculus	P80316	T-complex protein 1 subunit epsilon	Cct5	19.2	19.2	19.2	59.623	541	26422000	1397600	2650800	2299900	8958200	6782400	4332600	880720	46586	88361	76664	298610	226080	144420	391380	1362700	945640	922810	1203800	797610
Mus musculus	P80317	T-complex protein 1 subunit zeta	Cct6a	25.2	25.2	25.2	58.004	531	14354000	604950	1369600	513330	3592100	5457600	2816800	552100	23267	52676	19743	138160	209910	108340	277520	338810	224090	357250	432460	334590
Mus musculus	P80313	T-complex protein 1 subunit eta	Cct7	10.1	10.1	10.1	59.652	544	8119900	418360	444490	583750	2589400	2244300	1839600	280000	14426	15327	20129	89289	77390	63434	178480	229520	403240	282960	255860	171010
Mus musculus	P42932	T-complex protein 1 subunit theta	Cct8	5.8	5.8	5.8	59.555	548	5645100	602890	654130	458630	1434500	648360	1846600	156810	16747	18170	12740	39846	18010	51294	163960	153670	160860	153700	0	222660
Mus musculus	Q61735	Leukocyte surface antigen CD47	Cd47	4.6	4.6	4.6	33.097	303	2487200	0	594460	0	430400	1175100	287270	248720	0	59446	0	43040	117510	28727	0	0	0	0	170180	0
Mus musculus	P35762	CD81 antigen	Cd81	9.7	9.7	9.7	25.814	236	838080	0	100530	234950	257410	0	245190	104760	0	12567	29369	32176	0	30648	0	0	0	0	0	61729
Mus musculus	P60766	Cell division control protein 42 homolog	Cdc42	26.7	26.7	20.9	21.258	191	8354300	578480	544840	855620	2228800	1909400	2237100	928250	64276	60538	95069	247640	212160	248570	356590	482480	552260	424070	547110	644870
Mus musculus	Q8VDP6	CDP-diacylglycerol--inositol 3-phosphatidyltransferase	Cdipt	6.1	6.1	6.1	23.599	213	4210600	50368	208710	617190	1516800	1172000	645640	467850	5596.4	23189	68577	168530	130220	71737	0	165130	232000	232880	298480	169680
Mus musculus	Q99L43	Phosphatidate cytidylyltransferase 2	Cds2	12.8	12.8	12.8	51.313	444	7674000	0	0	262360	2443000	2980300	1988300	451410	0	0	15433	143710	175310	116960	0	0	0	455870	581840	671890
Mus musculus	Q8K1K4	Centromere protein I	Cenpi	3.5	3.5	3.5	85.402	746	27618000	0	0	0	9797400	8134800	9686000	836910	0	0	0	296890	246510	293510	0	0	0	0	0	1308000
Mus musculus	P18760	Cofilin-1	Cfl1	56	56	56	18.559	166	52710000	5612900	5132000	5464000	15352000	12255000	8894000	5271000	561290	513200	546400	1535200	1225500	889400	2895600	2726800	3041400	4088800	3903200	2718600
Mus musculus	Q6PDQ2	Chromodomain-helicase-DNA-binding protein 4	Chd4	0.7	0.7	0.7	217.75	1915	379050	0	0	18756	192770	135350	32174	4307.4	0	0	213.14	2190.6	1538.1	365.61	0	0	0	0	59813	0
Mus musculus	P60824	Cold-inducible RNA-binding protein	Cirbp	12.2	12.2	12.2	18.607	172	310680	0	0	0	213470	97217	0	31068	0	0	0	21347	9721.7	0	0	0	0	0	30456	0
Mus musculus	Q91WS0	CDGSH iron-sulfur domain-containing protein 1	Cisd1	43.5	43.5	43.5	12.097	108	19191000	1421300	1767700	2076300	4939000	3840300	5146300	3198500	236890	294620	346050	823170	640050	857720	1919800	1362200	1169700	1484500	1965200	1833800
Mus musculus	Q8BMK4	Cytoskeleton-associated protein 4	Ckap4	4.9	4.9	4.9	63.691	575	2960100	0	292280	0	996320	927890	743620	87062	0	8596.5	0	29303	27291	21871	0	0	0	0	150160	0
Mus musculus	Q04447	Creatine kinase B-type	Ckb	82.2	82.2	82.2	42.713	381	993830000	41305000	186660000	95104000	205160000	301110000	164480000	55213000	2294700	10370000	5283600	11398000	16728000	9137900	25578000	30178000	23694000	18354000	20437000	26321000
Mus musculus	P30275	Creatine kinase U-type, mitochondrial	Ckmt1	30.9	30.9	30.9	47.003	418	56306000	2095800	7825900	4019100	16667000	15582000	10115000	2681200	99798	372660	191390	793660	742010	481690	784580	1356800	1071900	1319900	1631700	1920500
Homo sapiens	P12532	Creatine kinase U-type, mitochondrial	CKMT1A	17.5	17.5	11.5	47.036	417	33412000	1314700	5263900	2536300	10133000	8750000	5413800	1670600	65737	263200	126820	506640	437500	270690	0	1125200	1027800	1128800	1650300	1449700
Mus musculus	Q68FD5	Clathrin heavy chain 1	Cltc	52.9	52.9	52.9	191.55	1675	605230000	31017000	63397000	38096000	246350000	125900000	100470000	6724700	344630	704410	423290	2737300	1398800	1116300	41124000	38786000	41457000	48222000	45073000	52489000
Homo sapiens	P53675	Clathrin heavy chain 2	CLTCL1	10.8	0.7	0.7	187.03	1640	924840	0	188430	0	514250	222150	0	9735.1	0	1983.5	0	5413.2	2338.5	0	0	0	0	0	109600	0
Mus musculus	Q99KK2	N-acylneuraminate cytidylyltransferase	Cmas	2.8	2.8	2.8	48.057	432	416370	0	102130	17176	120980	153350	22736	18103	0	4440.5	746.76	5259.9	6667.5	988.53	0	0	0	0	0	2418.1
Mus musculus	P29974	cGMP-gated cation channel alpha-1	Cnga1	5.1	5.1	5.1	79.46	684	6691100	631290	518050	381570	2027500	1547800	1584800	318620	30062	24669	18170	96549	73705	75467	0	204330	178450	209940	215520	340490
Mus musculus	Q9QXT0	Protein canopy homolog 2	Cnpy2	6.6	6.6	6.6	20.767	182	700670	0	25805	152090	265610	82267	174900	63697	0	2345.9	13826	24147	7478.8	15900	0	0	0	0	0	42663
Mus musculus	Q5M8N0	CB1 cannabinoid receptor-interacting protein 1	Cnrip1	11.6	11.6	11.6	18.612	164	3127700	383090	260350	352690	547640	446180	1137700	390960	47886	32543	44087	68455	55773	142220	0	0	0	0	0	390290
Mus musculus	P02463	Collagen alpha-1(IV) chain	Col4a1	5.6	5.6	5.6	160.68	1669	32545000	2750000	1708600	2414300	13742000	6958600	4971200	428220	36184	22481	31768	180810	91561	65411	2515000	1814100	1773500	2669000	2742700	4262300
Mus musculus	P08122	Collagen alpha-2(IV) chain	Col4a2	9.1	9.1	9.1	167.32	1707	40361000	2993500	1854100	3315100	17367000	8234000	6596900	474830	35217	21813	39001	204320	96871	77610	3435100	2048800	2480300	3746000	3404500	4670200
Mus musculus	Q9QZS0	Collagen alpha-3(IV) chain	Col4a3	0.6	0.6	0.6	161.72	1669	1349200	0	0	0	0	1349200	0	17297	0	0	0	0	17297	0	0	0	0	0	570700	0
Homo sapiens	Q14031	Collagen alpha-6(IV) chain	COL4A6	1.4	1.4	1.4	163.8	1691	3394400	83194	510360	152560	1826800	414610	406840	47808	1171.8	7188.2	2148.7	25730	5839.6	5730.1	0	0	0	235110	0	0
Mus musculus	Q8K2Q0	COMM domain-containing protein 9	Commd9	8.1	8.1	8.1	21.85	198	256750	22710	15836	0	109460	82499	26245	19750	1746.9	1218.2	0	8419.9	6346.1	2018.9	0	0	0	0	0	9003.3
Mus musculus	Q8CIE6	Coatomer subunit alpha	Copa	2	2	2	138.43	1224	698020	30066	133840	51054	155180	327880	0	9971.8	429.51	1912.1	729.34	2216.9	4684	0	0	0	0	0	84422	0
Mus musculus	O88543	COP9 signalosome complex subunit 3	Cops3	2.8	2.8	2.8	47.832	423	1616300	0	373390	189290	354360	617190	82062	64651	0	14936	7571.4	14174	24687	3282.5	0	0	0	0	61789	0
Mus musculus	O88544	COP9 signalosome complex subunit 4	Cops4	4.9	4.9	4.9	46.284	406	223520	0	25052	0	75493	122970	0	8596.9	0	963.54	0	2903.6	4729.8	0	0	0	0	0	11393	0
Homo sapiens	Q14019	Coactosin-like protein	COTL1	10.6	10.6	10.6	15.945	142	1199500	117550	0	164980	185410	0	731520	133270	13061	0	18331	20601	0	81280	0	0	0	0	0	63606
Mus musculus	P19783	Cytochrome c oxidase subunit 4 isoform 1, mitochondrial	Cox4i1	31.4	31.4	31.4	19.53	169	43540000	2798900	4103300	6532100	14057000	5845700	10203000	3958100	254440	373030	593830	1277900	531420	927510	1732200	1112500	1259500	1809700	1216200	1803600
Mus musculus	P12787	Cytochrome c oxidase subunit 5A, mitochondrial	Cox5a	39	39	39	16.101	146	20809000	1886700	1983400	2775200	5824900	3344900	4994000	1891700	171520	180310	252290	529540	304080	454000	2399800	1857300	1983800	2383300	1920800	2679800
Mus musculus	P43024	Cytochrome c oxidase subunit 6A1, mitochondrial	Cox6a1	42.3	42.3	42.3	12.352	111	30855000	1498500	1900600	4430100	8945500	7627000	6453600	6171100	299690	380120	886020	1789100	1525400	1290700	2736000	2323600	2788500	3165200	4305000	3495400
Mus musculus	P56391	Cytochrome c oxidase subunit 6B1	Cox6b1	53.5	53.5	53.5	10.071	86	15202000	949570	1358700	2076600	4396500	3168000	3252300	2533600	158260	226450	346100	732740	527990	542050	1708100	1265000	1905100	1799400	1888800	1903900
Mus musculus	Q9CPQ1	Cytochrome c oxidase subunit 6C	Cox6c	44.7	44.7	44.7	8.4689	76	43921000	4224500	4436400	4607600	10550000	7282600	12819000	8784100	844900	887280	921520	2110100	1456500	2563800	9502000	6013900	7866900	6703800	8459600	9119000
Mus musculus	P48771	Cytochrome c oxidase subunit 7A2, mitochondrial	Cox7a2	12	12	12	9.2908	83	2036100	116960	142520	275560	638240	438840	423970	509020	29241	35630	68890	159560	109710	105990	0	0	0	0	0	378940
Mus musculus	Q61147	Ceruloplasmin	Cp	17.1	17.1	17.1	121.15	1061	22621000	747800	2781700	1620400	7156200	5856300	4458500	443550	14663	54542	31773	140320	114830	87422	1316900	1432200	1061400	1216500	1207000	1387700
Mus musculus	Q80WM3	Complexin-4	Cplx4	12.5	12.5	12.5	18.35	160	6199800	0	643150	826810	1840400	1388200	1501200	688870	0	71461	91868	204490	154240	166800	0	432180	522410	382230	391260	512430
Mus musculus	P52825	Carnitine O-palmitoyltransferase 2, mitochondrial	Cpt2	3.3	3.3	3.3	73.98	658	568880	0	80722	0	197040	291120	0	16254	0	2306.3	0	5629.8	8317.7	0	0	0	0	0	47581	0
Mus musculus	Q91ZR3	CREB/ATF bZIP transcription factor	Crebzf	2	2	2	37.825	358	6649100	0	3922200	0	0	1624900	1101900	316620	0	186770	0	0	77378	52472	0	0	0	0	0	116610
Mus musculus	Q64010	Adapter molecule crk	Crk	5.6	5.6	5.6	33.814	304	77394	0	0	0	0	77394	0	4073.3	0	0	0	0	4073.3	0	0	0	0	0	12590	0
Mus musculus	P97427	Dihydropyrimidinase-related protein 1	Crmp1	21.3	14	11.2	62.167	572	25802000	1353200	2252700	2490300	9133200	5369200	5203000	758870	39800	66256	73244	268620	157920	153030	882640	816250	1002500	931660	758060	626240
Mus musculus	Q8CJ40	Rootletin	Crocc	5.9	5.9	5.9	226.94	2009	11932000	143170	485490	505970	5669400	2771300	2356500	104670	1255.9	4258.7	4438.3	49732	24310	20671	474130	631270	798150	1108100	1008100	982720
Homo sapiens	Q9NQ79	Cartilage acidic protein 1	CRTAC1	1.4	1.4	1.4	71.42	661	53580000	7147600	7101800	5800100	10389000	11268000	11873000	2060800	274910	273150	223080	399590	433380	456660	0	0	0	0	0	3739700
Mus musculus	O54751	Cone-rod homeobox protein	Crx	4	4	4	32.374	299	568310	0	0	17481	317350	0	233470	94718	0	0	2913.6	52892	0	38912	0	0	0	0	0	49555
Mus musculus	P24622	Alpha-crystallin A chain	Cryaa	31.1	31.1	31.1	22.489	196	210340000	251210	183890	963290	85089000	54612000	69244000	19122000	22837	16718	87572	7735300	4964700	6294900	82970	104410	291750	16765000	15738000	23764000
Mus musculus	P23927	Alpha-crystallin B chain	Cryab	56.6	56.6	56.6	20.069	175	86648000	108920	235630	445570	34177000	22567000	29114000	7877100	9902	21421	40506	3107000	2051500	2646700	28804	56802	127840	6921900	7386900	10047000
Mus musculus	P02525	Beta-crystallin A1	Cryba1	11.6	11.6	11.6	23.401	198	470530	0	0	0	417140	0	53392	52281	0	0	0	46348	0	5932.5	0	0	0	0	0	18316
Mus musculus	P62696	Beta-crystallin B2	Crybb2	35.1	35.1	35.1	23.381	205	50123000	0	0	92556	21666000	12388000	15977000	3341500	0	0	6170.4	1444400	825830	1065100	0	0	0	3237900	2950900	3780800
Mus musculus	O54983	Ketimine reductase mu-crystallin	Crym	38	38	38	33.523	313	68032000	8397200	8966600	7180200	11386000	14672000	17430000	4859500	599800	640470	512870	813300	1048000	1245000	3248100	2996200	1835500	1747400	2125200	2787300
Mus musculus	Q9CZU6	Citrate synthase, mitochondrial	Cs	24.6	24.6	24.6	51.736	464	195790000	15439000	24256000	17862000	57413000	50525000	30291000	9789300	771930	1212800	893110	2870700	2526300	1514600	8548100	5389100	6176800	3955300	3876900	3526200
Mus musculus	Q91W50	Cold shock domain-containing protein E1	Csde1	2.3	2.3	2.3	88.79	798	165670	0	55125	0	110550	0	0	3601.6	0	1198.4	0	2403.2	0	0	0	0	0	14480	0	0
Mus musculus	Q9ERK4	Exportin-2	Cse1l	10.1	10.1	10.1	110.45	971	3510700	0	583100	0	1195600	1089200	642800	67514	0	11213	0	22992	20947	12362	0	177010	0	184450	160520	128040
Mus musculus	P56546	C-terminal-binding protein 2	Ctbp2	6.1	6.1	4.5	48.956	445	3439700	275330	225610	248160	574280	1291000	825310	181040	14491	11874	13061	30225	67946	43437	218730	128080	239310	138210	155640	236470
Mus musculus	Q3TCH7	Cullin-4A	Cul4a	1.4	1.4	1.4	87.752	759	128920	0	0	0	80030	48892	0	2685.9	0	0	0	1667.3	1018.6	0	0	0	0	0	9464.5	0
Mus musculus	Q9D5V5	Cullin-5	Cul5	1.3	1.3	1.3	90.973	780	559600	53220	100570	33292	136850	127260	108390	11906	1132.3	2139.9	708.33	2911.8	2707.7	2306.2	0	0	0	0	0	20991
Mus musculus	Q9CQ89	Protein CutA	Cuta	7.9	7.9	7.9	18.865	177	604340	0	0	110190	182190	52538	259420	151080	0	0	27546	45548	13135	64854	0	0	0	0	0	49845
Mus musculus	Q9CQX2	Cytochrome b5 type B	Cyb5b	31.5	31.5	31.5	16.318	146	1543100	0	0	0	511600	520940	510550	257180	0	0	0	85267	86823	85092	0	0	0	0	163200	0
Mus musculus	Q9DB73	NADH-cytochrome b5 reductase 1	Cyb5r1	5.9	5.9	5.9	34.134	305	1904700	0	284580	289080	386970	601350	342760	136050	0	20327	20648	27641	42954	24483	0	0	0	0	0	65042
Mus musculus	Q9DCN2	NADH-cytochrome b5 reductase 3	Cyb5r3	33.2	33.2	33.2	34.127	301	11661000	332790	1392600	1739300	3784700	2244000	2167900	777420	22186	92839	115960	252310	149600	144530	0	393020	500510	742250	394660	341260
Mus musculus	Q9D0M3	Cytochrome c1, heme protein, mitochondrial	Cyc1	27.1	27.1	27.1	35.327	325	49024000	1790900	4629600	5086500	15617000	8806000	13095000	3501700	127920	330690	363320	1115500	629000	935330	2633900	2694400	1942200	1990900	1893500	2826400
Mus musculus	P62897	Cytochrome c, somatic	Cycs	33.3	33.3	33.3	11.605	105	61228000	2508500	6934900	10056000	12950000	13171000	15607000	10205000	418080	1155800	1676100	2158300	2195200	2601200	1640400	1365000	1121500	1499000	1439300	1670800
Mus musculus	Q5SQX6	Cytoplasmic FMR1-interacting protein 2	Cyfip2	1.8	1.8	1.8	145.66	1253	292540	0	28414	0	128320	135800	0	4432.4	0	430.52	0	1944.2	2057.6	0	0	0	0	22125	35001	0
Mus musculus	Q9D172	ES1 protein homolog, mitochondrial	D10Jhu81e	9.4	9.4	9.4	28.09	266	4030300	74880	190080	198890	1900100	871780	794590	310020	5760	14621	15299	146160	67060	61123	0	0	0	0	0	179830
Mus musculus	P61804	Dolichyl-diphosphooligosaccharide--protein glycosyltransferase subunit DAD1	Dad1	28.3	28.3	28.3	12.497	113	4718900	2399000	231860	300700	558030	491220	738040	943770	479800	46372	60140	111610	98244	147610	2304000	466380	745950	404280	473760	595880
Mus musculus	P31786	Acyl-CoA-binding protein	Dbi	36.8	36.8	36.8	10	87	4184300	258660	413870	668780	1191400	747330	904210	1046100	64664	103470	167190	297860	186830	226050	372130	433890	489940	509700	436050	478340
Mus musculus	Q9DAR7	m7GpppX diphosphatase	Dcps	3.3	3.3	3.3	38.988	338	1682800	16536	260100	217110	415960	567370	205720	84140	826.78	13005	10856	20798	28369	10286	0	0	0	0	59795	0
Mus musculus	Q9CWS0	N(G),N(G)-dimethylarginine dimethylaminohydrolase 1	Ddah1	17.9	17.9	17.9	31.381	285	24224000	3796400	2681400	5265700	2846800	1714400	7919400	1424900	223310	157730	309750	167460	100840	465850	1395000	738750	1212300	0	0	981370
Mus musculus	Q99LD8	N(G),N(G)-dimethylarginine dimethylaminohydrolase 2	Ddah2	18.6	18.6	18.6	29.645	285	17443000	1511900	1929000	3218400	4068400	2808700	3906300	1026000	88934	113470	189320	239310	165220	229780	534430	568940	1351800	554170	508840	701580
Mus musculus	Q3U1J4	DNA damage-binding protein 1	Ddb1	5.6	5.6	5.6	126.85	1140	6766000	156870	335280	626550	2339600	1803800	1504000	123020	2852.2	6096	11392	42537	32796	27345	325890	322250	406320	341800	303910	460920
Mus musculus	O54734	Dolichyl-diphosphooligosaccharide--protein glycosyltransferase 48 kDa subunit	Ddost	18.8	18.8	18.8	49.027	441	4882300	222280	563320	415570	376380	1355700	1949100	221920	10104	25605	18889	17108	61621	88596	0	101540	0	0	107800	0
Mus musculus	O35215	D-dopachrome decarboxylase	Ddt	50	50	50	13.077	118	8560400	972340	1213200	1099700	2036000	1897600	1341400	951150	108040	134800	122190	226220	210850	149050	1126300	1478300	663840	732820	1066900	493780
Mus musculus	Q91VR5	ATP-dependent RNA helicase DDX1	Ddx1	10	10	10	82.499	740	3678500	23677	429770	0	1122800	1669800	432420	94321	607.1	11020	0	28791	42816	11088	0	151550	0	163710	211470	145310
Mus musculus	Q501J6	Probable ATP-dependent RNA helicase DDX17	Ddx17	11.7	5.1	5.1	72.399	650	2267200	176290	236750	91287	556960	1205900	0	70849	5509	7398.4	2852.7	17405	37685	0	0	0	0	0	204850	0
Mus musculus	Q9JIK5	Nucleolar RNA helicase 2	Ddx21	2.6	2.6	2.6	93.55	851	525760	0	77972	18697	169420	150010	109650	10730	0	1591.3	381.56	3457.6	3061.5	2237.9	0	0	0	0	0	30501
Mus musculus	Q9Z1N5	Spliceosome RNA helicase Ddx39b	Ddx39b	9.6	9.6	9.6	49.035	428	8874900	307970	1174400	994540	3361500	2297300	739110	467100	16209	61813	52344	176920	120910	38900	0	172450	0	261370	176750	0
Homo sapiens	O00571	ATP-dependent RNA helicase DDX3X	DDX3X	5.9	5.9	5.9	73.243	662	1871100	0	305320	62846	611200	544990	346720	47976	0	7828.8	1611.4	15672	13974	8890.3	0	79620	0	72324	99289	76336
Mus musculus	Q62095	ATP-dependent RNA helicase DDX3Y	Ddx3y	5.9	5.9	5.9	73.427	658	1871100	0	305320	62846	611200	544990	346720	44549	0	7269.6	1496.3	14552	12976	8255.3	0	92839	0	80616	110750	87968
Mus musculus	Q61656	Probable ATP-dependent RNA helicase DDX5	Ddx5	17.4	17.4	10.4	69.289	614	38649000	3613900	3479400	2786800	13799000	6789900	8180600	1207800	112930	108730	87088	431210	212180	255640	2006100	1410700	1508000	1290000	1249400	1260400
Mus musculus	Q9CQ62	2,4-dienoyl-CoA reductase, mitochondrial	Decr1	3	3	3	36.213	335	1893000	189190	194920	274930	493210	416720	324010	99631	9957.4	10259	14470	25958	21933	17053	0	0	0	0	0	61484
Mus musculus	Q7TNV0	Protein DEK	Dek	3.2	3.2	3.2	43.158	380	3207100	294090	508210	164380	161290	1191200	887910	152720	14004	24201	7827.4	7680.5	56723	42282	0	0	0	0	0	104830
Mus musculus	Q9R1C6	Diacylglycerol kinase epsilon	Dgke	2.3	2.3	2.3	63.634	564	485110	77817	213190	114370	0	0	79729	18658	2993	8199.6	4399	0	0	3066.5	0	0	0	0	0	22177
Mus musculus	P00375	Dihydrofolate reductase	Dhfr	9.6	9.6	9.6	21.606	187	1949400	0	84866	210820	709890	463140	480680	162450	0	7072.2	17569	59157	38595	40057	0	0	0	0	0	112940
Homo sapiens	Q86XF0	Dihydrofolate reductase, mitochondrial	DHFRL1	9.6	9.6	9.6	21.62	187	1949400	0	84866	210820	709890	463140	480680	177220	0	7715.1	19166	64535	42103	43698	0	0	0	0	0	111970
Mus musculus	O70133	ATP-dependent RNA helicase A	Dhx9	19.9	19.9	19.9	149.47	1380	91459000	5131100	9334100	7586900	31867000	20222000	17317000	1451700	81445	148160	120430	505820	320990	274880	8526200	7169000	8832900	7093400	6515600	5489700
Mus musculus	Q8BMF4	Dihydrolipoyllysine-residue acetyltransferase component of pyruvate dehydrogenase complex, mitochondrial	Dlat	11.2	11.2	11.2	67.941	642	26219000	1589900	2768800	1407600	7930400	7321100	5201600	749130	45426	79110	40216	226580	209170	148620	923780	825810	651580	996570	1220500	964470
Mus musculus	O08749	Dihydrolipoyl dehydrogenase, mitochondrial	Dld	26.9	26.9	26.9	54.272	509	71385000	6200500	9073000	5123700	18698000	16756000	15534000	3399300	295260	432050	243980	890360	797920	739700	2240400	1605000	1618000	1630100	1537700	1659100
Mus musculus	Q91XM9	Disks large homolog 2	Dlg2	1.9	1.9	1.9	94.879	852	945770	0	170570	101130	293130	380940	0	21495	0	3876.6	2298.3	6662.1	8657.8	0	0	0	0	0	41164	0
Mus musculus	Q9D2G2	Dihydrolipoyllysine-residue succinyltransferase component of 2-oxoglutarate dehydrogenase complex, mitochondrial	Dlst	7	7	7	48.994	454	12124000	868620	1640800	1496900	3032100	3285900	1799600	505160	36192	68366	62369	126340	136910	74983	0	221120	231480	184310	183360	181730
Homo sapiens	Q9UGM3	Deleted in malignant brain tumors 1 protein	DMBT1	7	7	7	260.73	2413	296530	0	41355	255180	0	0	0	3530.1	0	492.32	3037.8	0	0	0	0	0	175760	0	0	0
Homo sapiens	P11532	Dystrophin	DMD	0.3	0.3	0.3	426.74	3685	878270	0	0	348510	529770	0	0	4435.7	0	0	1760.1	2675.6	0	0	0	0	0	421270	0	0
Mus musculus	Q8BPN8	DmX-like protein 2	Dmxl2	1.8	1.8	1.8	338.2	3032	4339900	277170	365030	375670	1702300	1112200	507650	32148	2053.1	2703.9	2782.7	12609	8238.2	3760.4	289800	379680	326880	367200	449430	356530
Mus musculus	Q8VHE6	Dynein heavy chain 5, axonemal	Dnah5	0.7	0.7	0.7	527.55	4621	5438600	0	0	613830	2536500	772190	1516100	21755	0	0	2455.3	10146	3088.8	6064.5	0	0	0	0	0	189080
Mus musculus	Q9QYJ0	DnaJ homolog subfamily A member 2	Dnaja2	3.9	3.9	3.9	45.745	412	1817800	135030	246400	213050	458620	452710	312000	82628	6137.8	11200	9684	20846	20578	14182	0	0	0	28765	0	0
Mus musculus	P60904	DnaJ homolog subfamily C member 5	Dnajc5	12.6	12.6	12.6	22.101	198	2400400	0	0	0	1291800	1108600	0	342910	0	0	0	184550	158360	0	0	0	0	0	270330	0
Mus musculus	P39053	Dynamin-1	Dnm1	26.1	26.1	18.9	97.802	867	122640000	12286000	18864000	7089100	36905000	28125000	19369000	2609400	261410	401370	150830	785220	598410	412120	6071000	5059700	4842600	4746500	3973500	4149300
Mus musculus	P39054	Dynamin-2	Dnm2	7.4	3.3	1.1	98.144	870	46733000	8171000	392390	3539000	18116000	14730000	1784400	973590	170230	8174.8	73730	377420	306870	37175	1435400	2113800	1846200	2160100	2002100	1091700
Mus musculus	Q8BZ98	Dynamin-3	Dnm3	8.3	1.9	1.9	97.189	863	1448000	0	0	0	1108000	154750	185340	28961	0	0	0	22159	3095.1	3706.7	0	0	0	163720	0	0
Mus musculus	Q9Z2W0	Aspartyl aminopeptidase	Dnpep	8.2	8.2	8.2	52.206	473	2199100	0	181310	180200	753140	818060	266350	109950	0	9065.7	9010	37657	40903	13317	0	20750	0	48602	0	0
Mus musculus	Q9D1Q4	Dolichol-phosphate mannosyltransferase subunit 3	Dpm3	10.9	10.9	10.9	10.139	92	627710	70131	82349	76319	122810	91514	184580	209240	23377	27450	25440	40938	30505	61526	0	0	0	0	0	161530
Mus musculus	O08553	Dihydropyrimidinase-related protein 2	Dpysl2	66.8	66.8	57	62.277	572	665310000	60135000	81324000	50341000	164860000	153440000	155200000	21461000	1939800	2623400	1623900	5318200	4949600	5006600	23187000	21038000	15948000	15598000	19167000	23024000
Mus musculus	Q62188	Dihydropyrimidinase-related protein 3	Dpysl3	25.3	20.5	15.4	61.936	570	215430000	22553000	31526000	35553000	52911000	36187000	36697000	7428500	777680	1087100	1226000	1824500	1247800	1265400	16339000	10332000	11330000	9031500	9928800	10337000
Mus musculus	O35098	Dihydropyrimidinase-related protein 4	Dpysl4	17.8	15	15	61.961	572	16678000	1405600	1257000	1759500	4044600	3164600	5046300	555920	46854	41900	58651	134820	105490	168210	940890	582740	650920	461110	536280	537300
Homo sapiens	Q9BPU6	Dihydropyrimidinase-related protein 5	DPYSL5	3.2	3.2	3.2	61.421	564	187090000	108280000	0	2689400	0	0	76117000	6236400	3609500	0	89645	0	0	2537200	0	0	1669400	0	0	0
Mus musculus	Q9QXB9	Developmentally-regulated GTP-binding protein 2	Drg2	5.5	5.5	5.5	40.718	364	132430	0	0	0	0	132430	0	6306.4	0	0	0	0	6306.4	0	0	0	0	0	13622	0
Mus musculus	Q9R0P5	Destrin	Dstn	16.4	16.4	16.4	18.521	165	8210500	1413000	907990	1327900	2207600	598580	1755400	746410	128460	82544	120720	200690	54417	159590	0	0	0	594290	327100	341810
Mus musculus	Q9JHU4	Cytoplasmic dynein 1 heavy chain 1	Dync1h1	25.3	25.3	25.3	532.04	4644	160800000	12534000	16293000	23559000	64792000	23280000	20348000	620870	48393	62906	90962	250160	89884	78562	13493000	17305000	18508000	13590000	10946000	12668000
Mus musculus	Q8R1Q8	Cytoplasmic dynein 1 light intermediate chain 1	Dync1li1	7.6	7.6	7.6	56.614	523	3519200	409920	315500	252070	1130600	638320	772820	117310	13664	10517	8402.4	37686	21277	25761	240480	114260	119760	119210	0	112030
Mus musculus	Q9D0M5	Dynein light chain 2, cytoplasmic	Dynll2	32.6	32.6	32.6	10.35	89	22113000	1841300	2006200	2935800	6078400	4252000	4999300	4422600	368260	401240	587160	1215700	850410	999870	2745900	2083200	2127000	2112400	2442600	2618000
Mus musculus	P62627	Dynein light chain roadblock-type 1	Dynlrb1	21.9	21.9	21.9	10.99	96	1894900	61329	657880	257670	375740	264210	278110	315820	10221	109650	42944	62623	44036	46352	0	0	0	157000	0	142530
Mus musculus	Q8BH95	Enoyl-CoA hydratase, mitochondrial	Echs1	14.5	14.5	14.5	31.474	290	8825700	542070	926540	882020	2575100	1704700	2195200	551600	33880	57909	55126	160950	106540	137200	552400	462940	565900	412620	459780	464030
Mus musculus	P42125	Enoyl-CoA delta isomerase 1, mitochondrial	Eci1	15.2	15.2	15.2	32.25	289	8631700	470110	788550	755100	2373300	1302200	2942400	479540	26117	43808	41950	131850	72342	163470	434200	499850	290630	417870	381790	511190
Mus musculus	P10126	Elongation factor 1-alpha 1	Eef1a1	35.9	35.9	13.9	50.113	462	224950000	18211000	22831000	19595000	65291000	57605000	41416000	10712000	867200	1087200	933100	3109100	2743100	1972200	4856500	3529900	4557300	4072800	3420500	5104800
Homo sapiens	Q5VTE0	Putative elongation factor 1-alpha-like 3	EEF1A1P5	31.4	31.4	9.3	50.184	462	230580000	17333000	21121000	21290000	66048000	57615000	47175000	10980000	825400	1005800	1013800	3145100	2743600	2246400	6327100	4214900	4846700	4342000	4317800	5688800
Mus musculus	P62631	Elongation factor 1-alpha 2	Eef1a2	30.7	8.6	8.6	50.454	463	5890200	115010	309010	245260	2012100	1833800	1375100	280490	5476.5	14715	11679	95813	87322	65482	0	0	0	107130	139790	118690
Mus musculus	O70251	Elongation factor 1-beta	Eef1b	6.7	6.7	6.7	24.693	225	3310300	160830	449240	247580	1057500	587340	807860	275860	13402	37437	20632	88124	48945	67322	0	0	0	0	0	185530
Mus musculus	Q9D8N0	Elongation factor 1-gamma	Eef1g	5.3	5.3	5.3	50.06	437	6616800	305140	779770	944940	1642500	2006300	938120	275700	12714	32490	39372	68437	83595	39088	91201	107020	135490	109120	120700	89667
Mus musculus	P58252	Elongation factor 2	Eef2	19.5	19.5	19.5	95.313	858	21852000	1284500	3421700	687840	8253900	5836600	2367400	485600	28544	76038	15285	183420	129700	52610	646930	689380	629600	806530	872080	863030
Homo sapiens	Q7Z2Z2	Elongation factor Tu GTP-binding domain-containing protein 1	EFTUD1	0.7	0.7	0.7	125.43	1120	32804000	0	0	9075700	10467000	0	13262000	683420	0	0	189080	218060	0	276290	0	0	0	0	0	2910600
Mus musculus	O08810	116 kDa U5 small nuclear ribonucleoprotein component	Eftud2	2.6	2.6	2.6	109.36	971	2551300	134540	319670	197240	520030	913280	466540	50025	2638	6268.1	3867.4	10197	17907	9147.8	0	167600	0	126850	109860	0
Mus musculus	P48024	Eukaryotic translation initiation factor 1	Eif1	15	15	15	12.746	113	477100	0	58548	97365	73711	100340	147140	95420	0	11710	19473	14742	20068	29428	0	0	0	0	0	15571
Mus musculus	Q8JZQ9	Eukaryotic translation initiation factor 3 subunit B	Eif3b	1.6	1.6	1.6	91.369	803	643820	92848	99124	0	197750	181430	72673	17401	2509.4	2679	0	5344.5	4903.5	1964.1	0	0	0	0	0	20214
Mus musculus	P60229	Eukaryotic translation initiation factor 3 subunit E	Eif3e	2.9	2.9	2.9	52.22	445	180620	0	36222	0	111890	32505	0	6450.6	0	1293.6	0	3996	1160.9	0	0	0	0	0	3011.4	0
Mus musculus	P60843	Eukaryotic initiation factor 4A-I	Eif4a1	16.5	16.5	10.6	46.153	406	23695000	1673900	2863100	2371200	6737700	6423300	3626000	1030200	72778	124480	103090	292940	279270	157650	473760	509370	1307000	539800	496430	471940
Mus musculus	P63242	Eukaryotic translation initiation factor 5A-1	Eif5a	22.7	22.7	22.7	16.832	154	3075100	0	322770	761240	828330	548090	614690	384390	0	40347	95155	103540	68511	76837	0	262800	271790	134430	199240	143970
Mus musculus	P70372	ELAV-like protein 1	Elavl1	3.4	3.4	3.4	36.169	326	1672300	0	0	0	0	0	1672300	104520	0	0	0	0	0	104520	0	0	0	0	0	193880
Mus musculus	P17182	Alpha-enolase	Eno1	77.6	77.6	62.9	47.14	434	4742700000	334880000	567930000	451250000	1394100000	1326700000	667810000	215580000	15222000	25815000	20511000	63368000	60305000	30355000	106440000	96477000	92855000	122200000	110760000	97589000
Mus musculus	P17183	Gamma-enolase	Eno2	62.7	47	45.2	47.296	434	173120000	10064000	22491000	12538000	58190000	49810000	20028000	8243900	479260	1071000	597030	2771000	2371900	953710	7973700	4033400	3738100	3980800	3227700	1768400
Homo sapiens	P13929	Beta-enolase	ENO3	24.7	10.1	10.1	46.986	434	173440000	3851400	3728000	29170000	58067000	48099000	30527000	9128600	202700	196210	1535200	3056200	2531500	1606700	684000	1386400	8715400	6611900	5544900	2369900
Mus musculus	Q8BGB7	Enolase-phosphatase E1	Enoph1	13.2	13.2	13.2	28.6	257	4543800	176070	473960	221980	1837200	1215500	619060	413070	16006	43087	20180	167020	110500	56278	0	179520	0	276070	348330	0
Homo sapiens	Q07075	Glutamyl aminopeptidase	ENPEP	0.7	0.7	0.7	109.24	957	183900000	63682	20326000	25286000	54814000	34164000	49248000	3678000	1273.6	406530	505730	1096300	683290	984960	0	0	0	10047000	0	0
Mus musculus	O70318	Band 4.1-like protein 2	Epb41l2	18.8	18.8	18.8	109.94	988	103400000	5407200	12545000	5038100	29031000	29909000	21470000	1782800	93227	216300	86864	500540	515670	370170	4903100	4426100	4172800	4206400	4476600	5095900
Mus musculus	P84089	Enhancer of rudimentary homolog	Erh	10.6	10.6	10.6	12.259	104	6394300	811840	893220	987200	1428200	951430	1322400	1278900	162370	178640	197440	285640	190290	264470	0	0	0	0	0	738090
Mus musculus	Q8BFZ9	Erlin-2	Erlin2	22.6	22.6	22.6	37.872	340	16419000	739080	2619600	2133500	3072500	4171400	3683200	781870	35194	124740	101600	146310	198640	175390	0	436050	600680	500250	516150	802890
Mus musculus	P57759	Endoplasmic reticulum resident protein 29	Erp29	3.4	3.4	3.4	28.823	262	1322500	81362	153950	163880	462510	257400	203430	110210	6780.2	12829	13657	38542	21450	16952	0	0	0	0	0	46039
Mus musculus	Q9R0P3	S-formylglutathione hydrolase	Esd	20.9	20.9	20.9	31.319	282	12751000	1383100	1884400	2098200	2865300	2235800	2284100	910770	98796	134600	149870	204660	159700	163150	418990	532340	620900	548040	361780	466000
Mus musculus	Q99LC5	Electron transfer flavoprotein subunit alpha, mitochondrial	Etfa	16.8	16.8	16.8	35.009	333	8768700	263900	445410	1109600	2722000	1946800	2281000	438430	13195	22271	55479	136100	97340	114050	189080	188010	243990	280550	271220	282250
Mus musculus	Q9DCW4	Electron transfer flavoprotein subunit beta	Etfb	11.4	11.4	11.4	27.623	255	3978200	139430	376370	258630	1355600	805650	1042500	306010	10725	28952	19895	104280	61973	80192	158650	191060	179950	203150	168140	242810
Mus musculus	Q9D952	Envoplakin	Evpl	0.5	0.5	0.5	232.01	2035	52729000	7990800	5526100	7604300	12018000	7220600	12369000	483760	73310	50698	69764	110260	66244	113480	0	0	0	0	0	1879100
Mus musculus	Q3TC72	Fumarylacetoacetate hydrolase domain-containing protein 2A	Fahd2	4.8	4.8	4.8	34.69	313	1290200	284050	218270	0	201490	319100	267320	99249	21850	16790	0	15499	24546	20563	0	0	0	0	0	50725
Homo sapiens	Q96GK7	Fumarylacetoacetate hydrolase domain-containing protein 2A	FAHD2A	4.8	4.8	4.8	34.596	314	1006200	0	218270	0	201490	319100	267320	77399	0	16790	0	15499	24546	20563	0	0	0	0	0	58086
Mus musculus	Q9WUD8	Fas apoptotic inhibitory molecule 1	Faim	9.5	9.5	9.5	20.201	179	1274600	89410	220280	0	583960	327380	53596	115880	8128.2	20025	0	53087	29762	4872.4	0	0	0	0	107480	0
Mus musculus	Q5XG69	Soluble lamin-associated protein of 75 kDa	Fam169a	7.2	7.2	7.2	73.239	665	9850000	117130	0	424280	4315500	2685700	2307300	394000	4685.1	0	16971	172620	107430	92292	0	0	243220	550400	469690	674940
Mus musculus	Q9CYH2	Redox-regulatory protein FAM213A	Fam213a	15.6	15.6	15.6	24.394	218	6354000	708930	649480	734310	1892200	1255900	1113200	453850	50638	46391	52451	135150	89704	79516	390560	424550	442910	410390	389920	350230
Mus musculus	Q8C0C7	Phenylalanine--tRNA ligase alpha subunit	Farsa	4.9	4.9	4.9	57.598	508	1107900	0	219290	0	289150	443770	155660	44315	0	8771.5	0	11566	17751	6226.5	0	0	0	0	49573	0
Mus musculus	Q9WUA2	Phenylalanine--tRNA ligase beta subunit	Farsb	7.3	7.3	7.3	65.696	589	2377200	0	0	80520	1327400	651630	317720	72038	0	0	2440	40223	19746	9627.9	0	0	0	154650	0	0
Mus musculus	P19096	Fatty acid synthase	Fasn	5.2	5.2	5.2	272.43	2504	5823500	109410	241440	299160	2483100	1527200	1163200	49352	927.17	2046.1	2535.2	21044	12942	9857.8	189880	250870	276150	585740	681140	594590
Mus musculus	Q920E5	Farnesyl pyrophosphate synthase	Fdps	4.2	4.2	4.2	40.581	353	2090600	71418	317760	310370	580620	507110	303370	116150	3967.7	17653	17243	32256	28173	16854	0	0	0	0	0	47130
Mus musculus	P97807	Fumarate hydratase, mitochondrial	Fh	23.3	23.3	23.3	54.356	507	25936000	886290	3566700	2220300	7932700	7860500	3469800	960600	32825	132100	82232	293800	291130	128510	201790	479870	337540	374620	483580	359040
Mus musculus	Q9CQ92	Mitochondrial fission 1 protein	Fis1	15.8	15.8	15.8	17.008	152	2618800	0	137490	455100	909180	344520	772510	374110	0	19642	65014	129880	49217	110360	0	0	213370	208890	192980	195040
Mus musculus	P26883	Peptidyl-prolyl cis-trans isomerase FKBP1A	Fkbp1a	12	12	12	11.922	108	1605400	225370	164610	152000	211200	175590	676610	535120	75122	54869	50667	70400	58530	225540	0	0	0	0	0	157160
Mus musculus	Q6DFV6	Fibronectin type III domain containing protein 3C1	Fndc3c1	1	1	1	149.71	1356	4467500	666790	903780	2896900	0	0	0	79776	11907	16139	51730	0	0	0	0	0	360210	0	0	0
Mus musculus	Q61553	Fascin	Fscn1	5.7	5.7	5.7	54.507	493	2774100	0	228580	613460	807340	1124700	0	99075	0	8163.7	21909	28833	40168	0	0	113470	0	0	98431	0
Mus musculus	Q9D6K8	FUN14 domain-containing protein 2	Fundc2	14.6	14.6	14.6	16.564	151	743450	0	74875	127910	247670	57222	235770	92932	0	9359.3	15989	30959	7152.8	29471	0	0	0	0	0	59358
Homo sapiens	P11413	Glucose-6-phosphate 1-dehydrogenase	G6PD	3.7	3.7	3.7	59.256	515	13860000	0	82673	92104	12018000	0	1667300	396000	0	2362.1	2631.5	343370	0	47637	0	0	0	1944400	0	0
Mus musculus	Q8BHN3	Neutral alpha-glucosidase AB	Ganab	28.5	28.5	28.5	106.91	944	62966000	4468900	6591200	2833400	21882000	17012000	10178000	1368800	97150	143290	61596	475710	369830	221270	1988300	1870700	1866500	2528000	2609100	3023300
Mus musculus	P16858	Glyceraldehyde-3-phosphate dehydrogenase	Gapdh	74.2	74.2	74.2	35.81	333	4929900000	317890000	688830000	564120000	1130100000	906890000	1322100000	308120000	19868000	43052000	35257000	70629000	56681000	82634000	173360000	167360000	153880000	109020000	127420000	161340000
Homo sapiens	O14556	Glyceraldehyde-3-phosphate dehydrogenase, testis-specific	GAPDHS	5.1	5.1	5.1	44.501	408	16376000	476000	2252100	1468300	714030	4595400	6870000	909770	26445	125120	81573	39668	255300	381670	0	753890	554340	0	520250	803050
Homo sapiens	Q75VX8	GRB2-associated and regulator of MAPK protein-like	GAREML	0.8	0.8	0.8	92.881	874	11903000	1109300	1083100	1515000	3345100	2790600	2059400	283390	26411	25788	36072	79646	66443	49034	0	0	0	292880	0	376790
Mus musculus	Q9CZD3	Glycine--tRNA ligase	Gars	3.6	3.6	3.6	81.877	729	3782100	271470	503290	280010	1200400	819490	707440	92246	6621.3	12275	6829.4	29277	19988	17255	0	168530	122440	184500	171910	138630
Mus musculus	O55126	Protein NipSnap homolog 2	Gbas	3.2	3.2	3.2	32.932	281	2110600	0	512950	609750	0	987860	0	131910	0	32059	38109	0	61741	0	0	0	0	0	240900	0
Mus musculus	P50396	Rab GDP dissociation inhibitor alpha	Gdi1	51.7	51.7	36.7	50.521	447	148260000	10810000	19237000	11053000	39902000	36717000	30539000	5930300	432400	769460	442130	1596100	1468700	1221600	5132100	3523600	3253200	3050700	3417000	3488300
Mus musculus	Q61598	Rab GDP dissociation inhibitor beta	Gdi2	30.6	15.5	15.5	50.537	445	16774000	673340	2463900	1932100	5293400	4848400	1562900	599070	24048	87996	69004	189050	173160	55818	118720	337370	263760	306210	341380	225220
Mus musculus	Q9CPU0	Lactoylglutathione lyase	Glo1	39.1	39.1	39.1	20.809	184	50617000	4171900	3578500	3590700	15632000	12445000	11199000	4601500	379260	325310	326430	1421000	1131400	1018100	2748000	3009000	1432500	2477300	2941300	2098800
Mus musculus	Q9CQM9	Glutaredoxin-3	Glrx3	12.2	12.2	12.2	37.778	337	897040	0	0	93777	409150	394120	0	49836	0	0	5209.8	22730	21895	0	0	0	28890	44898	44075	0
Mus musculus	Q80Y14	Glutaredoxin-related protein 5, mitochondrial	Glrx5	12.5	12.5	12.5	16.292	152	430950	0	43455	107790	70069	67403	142230	61564	0	6207.8	15399	10010	9629	20319	0	0	0	0	0	15051
Mus musculus	D3Z7P3	Glutaminase kidney isoform, mitochondrial	Gls	16.6	16.6	16.6	73.963	674	40159000	1769700	3092800	3195700	13814000	8687100	9598900	1147400	50564	88365	91306	394690	248200	274250	1136300	960560	1579600	1500700	1369500	1717900
Homo sapiens	Q9NZD2	Glycolipid transfer protein	GLTP	4.8	4.8	4.8	23.85	209	3773400	977870	1121800	0	0	128840	1544900	269530	69848	80126	0	0	9202.6	110350	0	0	0	0	0	391620
Mus musculus	P26443	Glutamate dehydrogenase 1, mitochondrial	Glud1	28.3	28.3	28.3	61.336	558	60790000	4720900	6508800	4278900	14549000	15722000	15010000	1842100	143060	197240	129660	440880	476420	454850	2112600	1270300	1369900	1134300	1626200	1670400
Mus musculus	P15105	Glutamine synthetase	Glul	71.3	71.3	71.3	42.119	373	2218600000	146440000	315910000	204090000	492070000	587720000	472410000	130510000	8614200	18583000	12006000	28946000	34572000	27789000	62399000	51940000	41576000	43557000	52420000	84273000
Mus musculus	Q9CQI3	Glia maturation factor beta	Gmfb	11.3	11.3	11.3	16.723	142	835660	0	0	129350	359870	124890	221540	92851	0	0	14372	39986	13877	24616	0	0	0	0	0	54342
Mus musculus	P21278	Guanine nucleotide-binding protein subunit alpha-11	Gna11	12.8	12.8	7.5	42.024	359	4672100	0	171240	3520100	464520	516180	0	245900	0	9012.4	185270	24449	27167	0	0	0	0	69445	51229	0
Mus musculus	B2RSH2	Guanine nucleotide-binding protein G(i) subunit alpha-1	Gnai1	23.7	4.5	4.5	40.361	354	204490	0	0	0	116070	88413	0	13632	0	0	0	7738.2	5894.2	0	0	0	0	0	9094	0
Mus musculus	P08752	Guanine nucleotide-binding protein G(i) subunit alpha-2	Gnai2	27.9	19.2	8.7	40.489	355	5793500	0	289660	75095	1082600	1526300	2819800	340790	0	17039	4417.4	63682	89782	165870	0	143440	70535	200180	284000	299270
Mus musculus	P18872	Guanine nucleotide-binding protein G(o) subunit alpha	Gnao1	53.7	50.6	47.2	40.084	354	300120000	18819000	32979000	27826000	59652000	88990000	71857000	17654000	1107000	1939900	1636800	3509000	5234700	4226900	12040000	8922100	7526500	7390800	8173600	13938000
Mus musculus	P21279	Guanine nucleotide-binding protein G(q) subunit alpha	Gnaq	10.6	5.3	5.3	42.158	359	1839700	0	348770	95482	499930	658000	237520	96826	0	18356	5025.4	26312	34632	12501	0	0	0	68785	61356	55315
Mus musculus	P63094	Guanine nucleotide-binding protein G(s) subunit alpha isoforms short	Gnas	10.4	7.6	7.6	45.663	394	2190300	192020	226230	179460	481410	682390	428740	109510	9601.2	11312	8973	24071	34119	21437	0	46519	0	0	63829	0
Mus musculus	P20612	Guanine nucleotide-binding protein G(t) subunit alpha-1	Gnat1	56	56	50.6	39.966	350	1684200000	92685000	192000000	181710000	403210000	402620000	411990000	105260000	5792800	12000000	11357000	25201000	25164000	25750000	63221000	59273000	50845000	38255000	47572000	43009000
Mus musculus	O70443	Guanine nucleotide-binding protein G(z) subunit alpha	Gnaz	4.2	4.2	4.2	40.849	355	4460200	234020	679110	525570	1059500	1250500	711440	262360	13766	39948	30916	62326	73557	41850	0	0	0	0	0	116220
Mus musculus	P62874	Guanine nucleotide-binding protein G(I)/G(S)/G(T) subunit beta-1	Gnb1	70.6	70.6	40.3	37.377	340	1879400000	109010000	190670000	214280000	496560000	387090000	481740000	144570000	8385400	14667000	16483000	38197000	29776000	37057000	71358000	56645000	55088000	45907000	54845000	56690000
Mus musculus	P62880	Guanine nucleotide-binding protein G(I)/G(S)/G(T) subunit beta-2	Gnb2	43.8	22.6	18.5	37.331	340	39438000	1803600	4879400	5727200	8579000	8084400	10364000	3033700	138740	375340	440560	659920	621880	797250	1146200	1297500	1144500	1146500	1343700	1111600
Mus musculus	P68040	Guanine nucleotide-binding protein subunit beta-2-like 1	Gnb2l1	17.7	17.7	17.7	35.076	317	7449100	0	0	794840	2465800	665580	3522900	372460	0	0	39742	123290	33279	176140	0	0	0	0	0	477210
Mus musculus	Q61011	Guanine nucleotide-binding protein G(I)/G(S)/G(T) subunit beta-3	Gnb3	35.3	30.3	30.3	37.24	340	47091000	2904000	5361300	5784000	11062000	8961800	13018000	3139400	193600	357420	385600	737440	597450	867880	2008300	1362000	1313800	1278600	1392800	1354800
Mus musculus	P62881	Guanine nucleotide-binding protein subunit beta-5	Gnb5	6.6	6.6	6.6	43.565	395	5610700	119110	1018700	672350	1436300	2004600	359630	311700	6617.4	56593	37353	79792	111370	19980	0	181390	141390	0	187120	75611
Mus musculus	P63213	Guanine nucleotide-binding protein G(I)/G(S)/G(O) subunit gamma-2	Gng2	49.3	49.3	49.3	7.8501	71	4171700	230480	634820	572860	1021200	687830	1024600	1042900	57619	158700	143210	255290	171960	256140	732410	851040	883560	720070	796350	839120
Mus musculus	P50153	Guanine nucleotide-binding protein G(I)/G(S)/G(O) subunit gamma-4	Gng4	42.7	42.7	42.7	8.4047	75	1399000	0	321930	835170	112590	79555	49769	349750	0	80482	208790	28148	19889	12442	0	258250	337900	0	0	0
Mus musculus	Q61016	Guanine nucleotide-binding protein G(I)/G(S)/G(O) subunit gamma-7	Gng7	23.5	23.5	23.5	7.4796	68	490380	31228	132200	124770	0	0	202180	122590	7807.1	33050	31193	0	0	50545	0	0	0	0	0	176930
Mus musculus	Q61012	Guanine nucleotide-binding protein G(T) subunit gamma-T1	Gngt1	44.6	44.6	44.6	8.5278	74	33065000	1206000	3004500	3435100	11501000	6569000	7350100	11022000	402020	1001500	1145000	3833500	2189700	2450000	2990900	4534000	4876300	8113400	5537800	5464800
Homo sapiens	O95249	Golgi SNAP receptor complex member 1	GOSR1	3.2	3.2	3.2	28.612	250	649900	649900	0	0	0	0	0	40619	40619	0	0	0	0	0	276320	0	0	0	0	0
Mus musculus	P05201	Aspartate aminotransferase, cytoplasmic	Got1	67.6	67.6	67.6	46.247	413	369000000	25503000	58895000	39818000	73270000	100480000	71033000	15375000	1062600	2454000	1659100	3052900	4186800	2959700	16053000	9372600	8851500	7142800	6218300	11888000
Mus musculus	P05202	Aspartate aminotransferase, mitochondrial	Got2	58.1	58.1	58.1	47.411	430	601090000	39030000	95142000	70968000	121320000	164020000	110600000	23119000	1501100	3659300	2729600	4666300	6308600	4253900	23695000	16310000	17959000	15993000	14567000	13766000
Mus musculus	P06745	Glucose-6-phosphate isomerase	Gpi	51.4	51.4	51.4	62.766	558	381440000	23343000	43823000	26035000	107920000	96073000	84246000	14671000	897820	1685500	1001300	4150800	3695100	3240200	11502000	7896300	7750100	8086000	9367600	9275900
Mus musculus	P35802	Neuronal membrane glycoprotein M6-a	Gpm6a	12.6	12.6	12.6	31.149	278	49359000	2574500	5040100	7535500	12969000	8912700	12327000	5484300	286060	560010	837280	1441000	990300	1369700	3261000	2243900	2177400	1874300	2113400	3302000
Mus musculus	P35803	Neuronal membrane glycoprotein M6-b	Gpm6b	4	4	4	36.209	328	3748700	125690	311480	628280	1242400	754860	686030	340790	11427	28316	57116	112940	68624	62367	0	0	0	0	0	162500
Mus musculus	Q5U431	G-protein coupled receptor 39	Gpr39	3.1	3.1	3.1	51.589	456	750280	0	0	0	0	0	750280	39488	0	0	0	0	0	39488	0	0	0	0	0	79396
Mus musculus	Q9WVL4	Rhodopsin kinase	Grk1	42.4	42.4	42.4	63.836	564	136350000	12152000	12277000	10027000	44015000	31257000	26623000	5244300	467380	472180	385670	1692900	1202200	1024000	6248500	5191500	4170600	4327500	5064400	4720600
Mus musculus	Q99LP6	GrpE protein homolog 1, mitochondrial	Grpel1	5.1	5.1	5.1	24.307	217	922100	19702	69945	52984	377190	228520	173770	65864	1407.3	4996	3784.6	26942	16323	12412	0	0	0	0	0	39326
Mus musculus	P24472	Glutathione S-transferase A4	Gsta4	9.9	9.9	9.9	25.564	222	5947800	724250	955350	856500	1414200	737450	1260100	594780	72425	95535	85650	141420	73745	126010	474940	460810	574230	0	0	0
Mus musculus	P10649	Glutathione S-transferase Mu 1	Gstm1	27.1	27.1	22.9	25.97	218	11051000	1108900	1185600	1052500	4863200	1139100	1702200	690710	69306	74097	65784	303950	71192	106390	411960	700570	551260	724120	766950	235530
Mus musculus	P48774	Glutathione S-transferase Mu 5	Gstm5	18.8	14.7	14.7	26.635	224	4028300	0	68718	0	1125500	1499300	1334800	251770	0	4294.9	0	70343	93705	83423	0	0	0	283070	256230	0
Mus musculus	P19157	Glutathione S-transferase P 1	Gstp1	28.6	28.6	28.6	23.609	210	62783000	8792100	6617800	6534400	18028000	12249000	10562000	5231900	732680	551480	544540	1502400	1020700	880140	4556600	4275400	4318800	3651000	3660500	3550300
Mus musculus	Q9ESZ8	General transcription factor II-I	Gtf2i	0.9	0.9	0.9	112.26	998	1395400	44453	0	0	531280	262070	557550	29070	926.1	0	0	11068	5459.8	11616	0	0	0	0	0	152960
Mus musculus	O54865	Guanylate cyclase soluble subunit beta-1	Gucy1b3	3.7	3.7	3.7	70.597	620	1060300	16027	84548	16052	198050	263650	481950	27187	410.95	2167.9	411.59	5078.3	6760.2	12358	0	0	0	0	42257	92080
Homo sapiens	Q02846	Retinal guanylyl cyclase 1	GUCY2D	2	2	2	120.06	1103	6024000	314470	623650	403200	1911400	1722500	1048800	125500	6551.4	12993	8400	39821	35886	21849	314930	292390	335040	372170	319060	287390
Mus musculus	P52785	Guanylyl cyclase GC-E	Gucy2e	22.7	22.7	22.7	120.64	1108	35373000	1786800	4947900	2260100	11068000	10512000	4797800	721900	36465	100980	46125	225880	214540	97914	2229600	1789300	1949200	2016300	2063800	1535900
Mus musculus	Q64520	Guanylate kinase	Guk1	28.8	28.8	28.8	21.918	198	7627000	515330	1473200	1438300	1770900	1414300	1014900	586690	39641	113320	110640	136230	108790	78072	769620	765610	685610	238740	368050	368010
Mus musculus	P10922	Histone H1.0	H1f0	21.1	21.1	21.1	20.861	194	134390000	17851000	9839900	21937000	24645000	18729000	41388000	26878000	3570200	1968000	4387500	4929000	3745700	8277700	5492900	3563700	5323200	4141200	3001800	5694100
Homo sapiens	Q92522	Histone H1x	H1FX	5.6	5.6	5.6	22.487	213	4224100	179680	406020	358910	1424400	983620	871520	384010	16335	36911	32628	129490	89420	79229	0	0	0	0	0	203330
Mus musculus	Q3THW5	Histone H2A.V	H2afv	37.5	30.5	30.5	13.509	128	316440000	36343000	31166000	44697000	92329000	41836000	70066000	63287000	7268700	6233200	8939400	18466000	8367100	14013000	31348000	19163000	21105000	19977000	18645000	20406000
Mus musculus	Q9QZQ8	Core histone macro-H2A.1	H2afy	52.2	52.2	45.2	39.735	372	572730000	29363000	90918000	66728000	120610000	161550000	103560000	31818000	1631300	5051000	3707100	6700400	8975000	5753500	23045000	12317000	15539000	15549000	17475000	20117000
Mus musculus	Q8CCK0	Core histone macro-H2A.2	H2afy2	26.3	19.4	19.4	40.092	372	23668000	2268800	3746600	3801000	6263000	4595900	2992800	1245700	119410	197190	200050	329630	241890	157520	1526700	577880	749540	676800	534720	407940
Homo sapiens	P57053	Histone H2B type F-S	H2BFS	53.2	5.6	5.6	13.944	126	903930	0	0	0	0	0	903930	129130	0	0	0	0	0	129130	0	0	0	0	0	400130
Mus musculus	P84244	Histone H3.3	H3f3a	50.7	50.7	23.5	15.328	136	6334500000	588500000	683950000	724440000	2070400000	1407100000	860100000	1583600000	147120000	170990000	181110000	517610000	351780000	215020000	535930000	365410000	316650000	412170000	456160000	354430000
Homo sapiens	Q14520	Hyaluronan-binding protein 2	HABP2	3.4	3.4	3.4	62.671	560	287440000	10962000	15588000	27493000	117340000	75395000	40662000	14372000	548110	779390	1374600	5866800	3769700	2033100	0	0	0	28673000	0	0
Mus musculus	Q8K2C9	Very-long-chain (3R)-3-hydroxyacyl-CoA dehydratase 3	Hacd3	8.6	8.6	8.6	43.131	362	6058600	19186	1079200	457160	1915500	1087900	1499500	403900	1279.1	71949	30478	127700	72528	99968	0	404040	378960	350500	339280	343140
Mus musculus	Q61425	Hydroxyacyl-coenzyme A dehydrogenase, mitochondrial	Hadh	13.1	13.1	13.1	34.463	314	3197700	362050	630530	453660	575390	730430	445610	228400	25861	45038	32404	41099	52173	31829	0	184730	0	103590	113800	0
Mus musculus	Q8BMS1	Trifunctional enzyme subunit alpha, mitochondrial	Hadha	7.5	7.5	7.5	82.669	763	1256600	0	222470	0	475520	558560	0	33067	0	5854.4	0	12514	14699	0	0	79283	0	85222	90247	0
Mus musculus	Q99JY0	Trifunctional enzyme subunit beta, mitochondrial	Hadhb	2.3	2.3	2.3	51.386	475	2606600	94074	433860	397680	539840	697300	443890	104270	3763	17355	15907	21594	27892	17756	0	0	0	0	0	47209
Mus musculus	P01942	Hemoglobin subunit alpha	Hba	36.6	36.6	36.6	15.085	142	54976000	2675500	3558200	11662000	11910000	8191500	16978000	6872000	334440	444770	1457800	1488800	1023900	2122200	1924200	1481500	1375200	1759100	1551500	1895700
Homo sapiens	P69905	Hemoglobin subunit alpha	HBA1	19	19	19	15.257	142	27870000	925780	1443700	4310700	7539700	4395300	9254900	3483800	115720	180460	538830	942460	549410	1156900	415530	485860	776980	940940	756070	1077400
Mus musculus	P02088	Hemoglobin subunit beta-1	Hbb-b1	53.7	53.7	53.7	15.84	147	93397000	4140700	13513000	19052000	17345000	18189000	21157000	8490700	376430	1228500	1732000	1576800	1653500	1923400	1608700	2457700	2499300	2220800	2673800	2366900
Mus musculus	O09106	Histone deacetylase 1	Hdac1	2.5	2.5	2.5	55.074	482	1947300	305700	0	206750	503980	416550	514320	92729	14557	0	9845.2	23999	19836	24492	0	0	0	0	0	97376
Mus musculus	Q3UGR5	Haloacid dehalogenase-like hydrolase domain-containing protein 2	Hdhd2	29.7	29.7	29.7	28.73	259	10295000	347310	878300	2601500	3399300	1264100	1804700	935930	31574	79846	236500	309020	114920	164060	106540	355820	892840	480350	382390	406110
Mus musculus	Q99L13	3-hydroxyisobutyrate dehydrogenase, mitochondrial	Hibadh	30.4	30.4	30.4	35.44	335	69674000	5712600	5778100	8855400	20640000	14798000	13889000	4976700	408050	412720	632530	1474300	1057000	992090	2190700	2008400	2542000	2671100	2794600	2750800
Mus musculus	Q8QZS1	3-hydroxyisobutyryl-CoA hydrolase, mitochondrial	Hibch	2.6	2.6	2.6	43.037	385	2202400	164640	279490	332890	539080	398120	488200	88097	6585.6	11180	13316	21563	15925	19528	0	0	0	0	0	56600
Mus musculus	Q9JLR9	HIG1 domain family member 1A, mitochondrial	Higd1a	18.9	18.9	18.9	10.425	95	2648100	323560	332660	282240	569980	627480	512220	662030	80889	83164	70560	142490	156870	128060	0	0	0	0	0	285900
Mus musculus	P70349	Histidine triad nucleotide-binding protein 1	Hint1	27	27	27	13.777	126	18319000	655050	84753	2897400	3466900	3333000	7881900	2289900	81882	10594	362180	433360	416620	985230	0	0	619480	469350	614360	1042900
Mus musculus	Q9D0S9	Histidine triad nucleotide-binding protein 2, mitochondrial	Hint2	22.7	22.7	22.7	17.32	163	1722100	0	98914	266070	628640	174380	554080	156550	0	8992.2	24189	57149	15853	50371	0	0	139170	133090	0	127860
Mus musculus	P43275	Histone H1.1	Hist1h1a	32.9	24.9	24.9	21.785	213	487080000	54892000	49123000	62775000	113260000	90366000	116670000	69584000	7841800	7017600	8967800	16180000	12909000	16667000	16331000	11873000	19968000	17010000	15667000	13833000
Mus musculus	P43276	Histone H1.5	Hist1h1b	34.1	22.4	22.4	22.576	223	420340000	32587000	36887000	48692000	95709000	80890000	125570000	46704000	3620800	4098600	5410200	10634000	8987700	13952000	20823000	10256000	12148000	11559000	11998000	13001000
Mus musculus	P15864	Histone H1.2	Hist1h1c	46.2	46.2	21.7	21.266	212	4642800000	458300000	440480000	539100000	1104200000	848050000	1252600000	515860000	50922000	48942000	59900000	122690000	94227000	139180000	188770000	121620000	156510000	152080000	153000000	162360000
Mus musculus	P43277	Histone H1.3	Hist1h1d	42.5	19	7.2	22.099	221	147900000	10338000	28937000	8880200	38551000	12636000	48558000	14790000	1033800	2893700	888020	3855100	1263600	4855800	6750600	4923400	3785700	3726600	4055900	3784700
Mus musculus	P43274	Histone H1.4	Hist1h1e	38.8	13.2	13.2	21.977	219	872800000	73448000	109940000	30714000	224080000	206000000	228620000	96978000	8160900	12216000	3412600	24898000	22888000	25402000	41063000	24429000	24995000	25585000	26990000	23582000
Homo sapiens	Q96QV6	Histone H2A type 1-A	HIST1H2AA	40.5	22.9	0	14.233	131	3040700	403570	0	371570	1426400	0	839210	506790	67262	0	61928	237730	0	139870	0	0	0	0	0	188710
Homo sapiens	P20671	Histone H2A type 1-D	HIST1H2AD	46.2	8.5	0	14.107	130	66329000	2465600	3091800	3981600	18585000	14858000	23347000	13266000	493110	618350	796310	3717000	2971500	4669500	0	0	0	3449000	6304800	0
Mus musculus	C0HKE9	Histone H2A type 1-H	Hist1h2ah	35.4	35.4	13.8	14.135	130	6546500000	726780000	651000000	732560000	1919300000	1179900000	1336900000	1309300000	145360000	130200000	146510000	383870000	235980000	267380000	283080000	412850000	291990000	426630000	579840000	711860000
Homo sapiens	Q99880	Histone H2B type 1-L	HIST1H2BL	58.7	58.7	0	13.952	126	4795700000	360300000	312370000	822350000	1716200000	631860000	952630000	685110000	51471000	44625000	117480000	245180000	90266000	136090000	331030000	201610000	198860000	205600000	244630000	255220000
Mus musculus	Q8CGP2	Histone H2B type 1-P	Hist1h2bp	58.7	58.7	13.5	13.992	126	4800400000	236710000	238900000	724150000	1676200000	611020000	1313400000	685770000	33816000	34128000	103450000	239450000	87289000	187630000	347020000	217820000	196780000	204750000	226360000	236120000
Mus musculus	P68433	Histone H3.1	Hist1h3a	50.7	23.5	23.5	15.404	136	15324000	0	69776	3006700	10681000	929960	636680	3831100	0	17444	751660	2670300	232490	159170	0	0	0	1842000	291410	0
Mus musculus	P84228	Histone H3.2	Hist1h3b	50.7	23.5	23.5	15.388	136	46212000	0	397430	4587200	37387000	3036900	803540	11553000	0	99357	1146800	9346800	759230	200880	0	0	1403100	5753400	998190	251040
Mus musculus	P62806	Histone H4	Hist1h4a	59.2	59.2	59.2	11.367	103	7069000000	515270000	1292700000	721380000	1260000000	1217500000	2062200000	1178200000	85878000	215450000	120230000	209990000	202920000	343700000	246900000	189730000	155400000	221520000	176850000	263760000
Mus musculus	Q64522	Histone H2A type 2-B	Hist2h2ab	35.4	5.4	5.4	14.013	130	8454500	0	0	1626200	2425900	1615700	2786700	1690900	0	0	325240	485180	323140	557350	0	0	0	0	0	701590
Mus musculus	Q64523	Histone H2A type 2-C	Hist2h2ac	35.7	8.5	8.5	13.988	129	68655000	2669500	3706600	4333200	19267000	15268000	23411000	13731000	533900	741320	866650	3853400	3053600	4682100	2889200	3330600	2708200	2676000	4684500	8232200
Homo sapiens	Q16778	Histone H2B type 2-E	HIST2H2BE	53.2	7.9	0	13.92	126	51191000	3936000	3537600	6726800	14560000	7745700	14684000	7312900	562280	505370	960970	2080100	1106500	2097700	2451100	1985200	1762900	2394400	2769700	3820600
Homo sapiens	Q71DI3	Histone H3.2	HIST2H3A	50.7	23.5	23.5	15.388	136	45841000	0	397430	4672300	37248000	2822900	701030	11460000	0	99357	1168100	9311900	705720	175260	0	0	1254400	5425600	927140	0
Homo sapiens	Q7L7L0	Histone H2A type 3	HIST3H2A	46.2	46.2	0	14.121	130	6550900000	724390000	651900000	731030000	1924200000	1179200000	1340200000	1310200000	144880000	130380000	146210000	384850000	235850000	268030000	221630000	388170000	257070000	358560000	472380000	632950000
Mus musculus	Q9D2U9	Histone H2B type 3-A	Hist3h2ba	53.2	7.9	7.9	13.994	126	51282000	3936000	3629200	6726800	14560000	7745700	14684000	7326000	562280	518450	960970	2080100	1106500	2097700	3190000	2325800	2095700	2698500	3169200	4088900
Mus musculus	P17710	Hexokinase-1	Hk1	38.8	38.8	36.4	108.3	974	326400000	31199000	41731000	11879000	100940000	88293000	52354000	6158400	588660	787370	224120	1904600	1665900	987810	13772000	11094000	8416000	12869000	12893000	13054000
Mus musculus	O08528	Hexokinase-2	Hk2	19.1	15.7	15.7	102.53	917	21265000	1704200	2764000	735770	7194100	5507700	3359300	425300	34083	55279	14715	143880	110150	67185	520460	851480	518100	797840	985630	961610
Mus musculus	P63158	High mobility group protein B1	Hmgb1	19.5	14	14	24.893	215	30313000	1073800	2964500	2299000	9934500	6501000	7540700	5052200	178970	494080	383170	1655700	1083500	1256800	1326900	1556700	1625100	1385600	1535200	1647200
Mus musculus	P30681	High mobility group protein B2	Hmgb2	34.8	34.8	29	24.162	210	19211000	729140	1917100	1911400	5707500	4217800	4727700	3201800	121520	319520	318570	951240	702960	787960	759270	754760	1245800	1029300	1183200	1306200
Mus musculus	P38060	Hydroxymethylglutaryl-CoA lyase, mitochondrial	Hmgcl	11.1	11.1	11.1	34.238	325	863770	45317	100400	122380	158100	308890	128670	50810	2665.7	5905.9	7199	9300.3	18170	7568.9	0	0	0	0	56062	0
Mus musculus	Q9CX86	Heterogeneous nuclear ribonucleoprotein A0	Hnrnpa0	16.7	16.7	16.7	30.53	305	35358000	711730	1255900	3321500	10592000	7967900	11509000	2525600	50838	89708	237250	756560	569140	822070	873000	760010	980120	960040	1055700	892410
Mus musculus	P49312	Heterogeneous nuclear ribonucleoprotein A1	Hnrnpa1	5	5	5	34.196	320	2388100	0	359100	38899	507400	953480	529250	132670	0	19950	2161	28189	52971	29403	0	0	0	0	0	108960
Homo sapiens	Q32P51	Heterogeneous nuclear ribonucleoprotein A1-like 2	HNRNPA1L2	5	5	5	34.225	320	2388100	0	359100	38899	507400	953480	529250	140480	0	21123	2288.2	29847	56087	31132	0	0	0	0	0	152320
Mus musculus	O88569	Heterogeneous nuclear ribonucleoproteins A2/B1	Hnrnpa2b1	19	19	19	37.402	353	41030000	500660	3339800	2674300	11957000	11432000	11126000	2051500	25033	166990	133720	597870	571610	556300	524440	880270	833250	1380100	1214900	2243800
Mus musculus	Q8BG05	Heterogeneous nuclear ribonucleoprotein A3	Hnrnpa3	19.8	19.8	19.8	39.652	379	71563000	685660	10408000	7008200	18980000	18614000	15867000	3766400	36087	547800	368850	998960	979660	835090	875300	1641100	1590700	1927400	1534300	2642200
Mus musculus	Q99020	Heterogeneous nuclear ribonucleoprotein A/B	Hnrnpab	7.7	7.7	7.7	30.831	285	8118000	183660	386140	1362600	1726500	2960100	1499000	624460	14128	29703	104820	132810	227700	115310	118530	0	292550	293410	279120	358980
Mus musculus	Q9Z204	Heterogeneous nuclear ribonucleoproteins C1/C2	Hnrnpc	25.2	25.2	25.2	34.384	313	48480000	2166600	4608900	5216400	9528000	14437000	12522000	2693300	120360	256050	289800	529330	802070	695690	1761500	930640	643760	1016700	1446400	3154800
Mus musculus	Q60668	Heterogeneous nuclear ribonucleoprotein D0	Hnrnpd	9	9	9	38.354	355	32592000	1322100	2252400	3521500	8235200	10655000	6605700	2507100	101700	173260	270880	633480	819610	508130	1077000	689760	678210	782420	842070	943190
Mus musculus	Q9Z2X1	Heterogeneous nuclear ribonucleoprotein F	Hnrnpf	10.6	4.1	4.1	45.729	415	5155200	0	849550	652740	1557200	2059400	36298	343680	0	56636	43516	103810	137300	2419.9	0	0	0	0	117170	0
Mus musculus	O35737	Heterogeneous nuclear ribonucleoprotein H	Hnrnph1	16.3	16.3	10.2	49.199	449	47941000	2270800	6026100	4137900	15563000	11760000	8184100	2663400	126160	334790	229890	864590	653310	454670	591180	967270	1066000	876800	840370	1088400
Homo sapiens	P31942	Heterogeneous nuclear ribonucleoprotein H3	HNRNPH3	4.9	4.9	4.9	36.926	346	4357000	374690	800940	885550	934320	1032000	329550	290470	24980	53396	59037	62288	68797	21970	0	0	0	157430	0	0
Mus musculus	P61979	Heterogeneous nuclear ribonucleoprotein K	Hnrnpk	41	41	41	50.976	463	95427000	5335800	8922900	8216200	21895000	25632000	25426000	4149000	231990	387950	357230	951950	1114400	1105500	3783200	2005300	1754300	1844100	2521300	2848200
Mus musculus	Q8R081	Heterogeneous nuclear ribonucleoprotein L	Hnrnpl	14.8	14.8	14.8	63.963	586	42583000	3699400	4020900	2369100	13571000	9760000	9163100	2129200	184970	201050	118450	678540	488000	458160	2533900	1315300	894200	1310800	1505700	1707200
Mus musculus	Q9D0E1	Heterogeneous nuclear ribonucleoprotein M	Hnrnpm	7.7	7.7	7.7	77.648	729	19283000	1902200	2675700	1230100	5067600	4585200	3822000	410270	40472	56930	26172	107820	97558	81319	846230	774870	707240	868660	830550	782310
Homo sapiens	O43390	Heterogeneous nuclear ribonucleoprotein R	HNRNPR	9.3	9.3	8.1	70.942	633	12957000	525760	1879300	523260	2492000	4080200	3456700	381100	15464	55273	15390	73295	120010	101670	176170	526650	215390	533680	590180	466700
Mus musculus	Q8VEK3	Heterogeneous nuclear ribonucleoprotein U	Hnrnpu	31.8	31.8	31.8	87.917	800	225710000	17317000	22585000	9516400	77222000	58053000	41012000	6448700	494770	645280	271900	2206300	1658700	1171800	10419000	7320100	6006400	9403800	8530800	10925000
Mus musculus	Q00PI9	Heterogeneous nuclear ribonucleoprotein U-like protein 2	Hnrnpul2	4.2	4.2	4.2	84.939	745	7956400	635140	896380	410740	1904800	2144500	1964800	234010	18680	26364	12081	56023	63074	57789	0	310540	0	348720	282210	366940
Mus musculus	Q3TEA8	Heterochromatin protein 1-binding protein 3	Hp1bp3	26.5	26.5	26.5	60.866	554	56390000	4292400	7374500	4653400	12433000	11152000	16485000	2255600	171700	294980	186130	497310	446090	659390	2823600	2359900	2772100	1989300	1644400	2395600
Homo sapiens	P84074	Neuron-specific calcium-binding protein hippocalcin	HPCA	7.8	7.8	7.8	22.427	193	4941500	498130	319070	471340	1526900	1101500	1024600	329430	33209	21271	31423	101790	73434	68304	360710	282820	410620	440130	458490	454760
Mus musculus	P00493	Hypoxanthine-guanine phosphoribosyltransferase	Hprt1	33.5	33.5	33.5	24.57	218	12205000	1295000	1251600	1114300	4571300	2656000	1317100	938870	99614	96274	85715	351640	204310	101320	903250	887720	615670	549410	692240	334910
Mus musculus	Q61411	GTPase HRas	Hras	7.9	7.9	7.9	21.298	189	1110700	220140	183380	159100	0	299160	248960	111070	22014	18338	15910	0	29916	24896	0	0	0	0	0	85404
Mus musculus	O08756	3-hydroxyacyl-CoA dehydrogenase type-2	Hsd17b10	7.7	7.7	7.7	27.418	261	2128000	0	157610	99201	893370	573310	404540	152000	0	11258	7085.8	63812	40950	28896	0	0	0	0	0	91553
Mus musculus	O70503	Very-long-chain 3-oxoacyl-CoA reductase	Hsd17b12	8.3	8.3	8.3	34.741	312	5226900	142860	426830	351760	1978100	1241300	1086100	326680	8929	26677	21985	123630	77579	67883	198510	210920	222330	339380	235290	238030
Mus musculus	Q8BTX9	Inactive hydroxysteroid dehydrogenase-like protein 1	Hsdl1	10.9	10.9	10.9	36.867	330	1323200	245410	375540	120250	149280	263040	169640	82698	15338	23472	7515.4	9330.2	16440	10602	81755	99333	0	0	49585	0
Mus musculus	P07901	Heat shock protein HSP 90-alpha	Hsp90aa1	40.5	40.5	27.4	84.787	733	673460000	72628000	100420000	31195000	181000000	155930000	132280000	20408000	2200800	3043100	945310	5484800	4725200	4008500	32268000	27896000	24745000	20804000	26596000	24525000
Mus musculus	P11499	Heat shock protein HSP 90-beta	Hsp90ab1	35.6	22.4	20.4	83.28	724	102190000	12631000	14939000	5539800	22990000	24353000	21736000	3096600	382750	452710	167870	696650	737970	658670	4741800	4117800	4439600	3457600	4181700	4130700
Homo sapiens	Q58FF8	Putative heat shock protein HSP 90-beta 2	HSP90AB2P	15.7	3.9	3.9	44.348	381	7701900	543860	1191600	205630	2051100	1749700	1959900	385100	27193	59580	10281	102560	87487	97996	193720	281860	0	273570	323480	314250
Mus musculus	P08113	Endoplasmin	Hsp90b1	22.9	21.2	21.2	92.475	802	85981000	9112100	12450000	3925100	23870000	20560000	16064000	2204600	233640	319230	100640	612060	527180	411890	3724300	2929400	2552300	3467300	3010000	4483500
Mus musculus	Q8K0U4	Heat shock 70 kDa protein 12A	Hspa12a	7.1	7.1	7.1	74.87	675	4452700	423410	516690	382730	1425700	875500	828710	117180	11142	13597	10072	37518	23039	21808	186160	177230	230060	170460	192830	143680
Mus musculus	Q61696	Heat shock 70 kDa protein 1A	Hspa1a	30.7	21.8	18.3	70.078	641	63088000	5545500	8497200	5085600	16002000	16200000	11758000	1911700	168040	257490	154110	484910	490900	356290	2977600	2991900	2731800	1843800	2583400	1656400
Homo sapiens	P0DMV9	Heat shock 70 kDa protein 1B	HSPA1B	15.9	12.5	5.9	70.051	641	42454000	3915300	6258000	3591300	10852000	9095600	8742400	1326700	122350	195560	112230	339120	284240	273200	1770800	1812600	1451700	966570	1478700	1057000
Mus musculus	P16627	Heat shock 70 kDa protein 1-like	Hspa1l	13.6	2.3	2.3	70.636	641	2067900	1089100	819840	158910	0	0	0	59082	31118	23424	4540.2	0	0	0	0	0	79741	0	0	0
Mus musculus	Q61316	Heat shock 70 kDa protein 4	Hspa4	11.4	9.8	9.8	94.132	841	15126000	532500	2297900	1057900	4416700	4135600	2685600	302520	10650	45958	21158	88334	82712	53711	423280	671170	688570	715920	883660	650010
Mus musculus	P48722	Heat shock 70 kDa protein 4L	Hspa4l	20	20	18.4	94.381	838	29582000	2360500	3501300	1056300	8979800	9226100	4458400	580050	46285	68653	20711	176070	180900	87419	1210400	922060	943560	952960	1125300	1128900
Mus musculus	P20029	78 kDa glucose-regulated protein	Hspa5	40	38.3	38.3	72.421	655	109270000	12981000	12299000	7065400	31739000	17520000	27667000	3642400	432680	409980	235510	1058000	584010	922250	5907900	4435700	4357900	4227300	3321100	5162000
Homo sapiens	P17066	Heat shock 70 kDa protein 6	HSPA6	9	1.7	1.7	71.027	643	33129000	3952000	3467700	2555900	7382500	6337600	9433400	895380	106810	93722	69079	199530	171290	254960	0	0	0	0	0	1589200
Mus musculus	P63017	Heat shock cognate 71 kDa protein	Hspa8	56.7	56.7	47.8	70.87	646	667100000	58875000	80642000	54134000	164210000	149220000	160020000	20215000	1784100	2443700	1640400	4976100	4521700	4849100	30916000	27119000	29765000	24125000	17178000	30055000
Mus musculus	P38647	Stress-70 protein, mitochondrial	Hspa9	18.9	18.9	18.9	73.46	679	43354000	4424200	6093800	3328500	10447000	7354900	11706000	1140900	116430	160360	87591	274920	193550	308040	2284600	2029900	1788300	1524100	1189500	2026100
Mus musculus	P63038	60 kDa heat shock protein, mitochondrial	Hspd1	52.7	52.7	52.7	60.955	573	170890000	15800000	14746000	16422000	54188000	36884000	32854000	5178600	478790	446840	497630	1642100	1117700	995580	9129900	5930000	6501700	5595400	5330900	5897300
Mus musculus	Q64433	10 kDa heat shock protein, mitochondrial	Hspe1	66.7	66.7	66.7	10.963	102	29220000	2158800	3577700	4249700	8181800	5203900	5848000	3652500	269850	447210	531220	1022700	650480	731000	2115200	3641300	3684500	3329200	3573200	3005300
Mus musculus	Q05793	Basement membrane-specific heparan sulfate proteoglycan core protein	Hspg2	8.1	8.1	8.1	398.29	3707	30037000	2676100	2118200	2761600	12008000	6091800	4380800	200250	17841	14121	18410	80056	40612	29206	2783400	2226300	2235100	2825100	2500500	2969200
Mus musculus	Q8BGC0	HIV Tat-specific factor 1 homolog	Htatsf1	4.9	4.9	4.9	86.239	757	4334000	14213	0	2409800	1910000	0	0	86681	284.26	0	48196	38200	0	0	0	0	0	114560	0	0
Mus musculus	Q9JKR6	Hypoxia up-regulated protein 1	Hyou1	2.8	2.8	2.8	111.18	999	525340	13525	57006	0	160720	178760	115320	11177	287.77	1212.9	0	3419.6	3803.4	2453.7	0	0	0	0	0	43323
Mus musculus	Q8BIJ6	Isoleucine--tRNA ligase, mitochondrial	Iars2	9.2	9.2	9.2	112.8	1012	5277800	149390	542790	224490	2459900	1325800	575400	122740	3474.2	12623	5220.6	57208	30832	13381	0	160020	206820	206180	257130	260630
Mus musculus	O88844	Isocitrate dehydrogenase [NADP] cytoplasmic	Idh1	16.4	16.4	14.3	46.674	414	13258000	757520	1855800	1298900	5467100	2811100	1067500	509920	29136	71376	49958	210270	108120	41059	463850	411640	319350	343240	306190	128320
Mus musculus	P54071	Isocitrate dehydrogenase [NADP], mitochondrial	Idh2	6.9	4.9	4.9	50.906	452	2263500	28511	302640	122170	1059200	614620	136300	94311	1188	12610	5090.4	44134	25609	5679.3	0	50151	43036	92649	48977	27019
Mus musculus	Q9D6R2	Isocitrate dehydrogenase [NAD] subunit alpha, mitochondrial	Idh3a	34.2	34.2	34.2	39.638	366	132730000	8649900	13825000	16020000	30094000	26649000	37497000	6320700	411900	658310	762850	1433100	1269000	1785600	4677300	3923900	4011700	3671100	3396100	3526800
Homo sapiens	O43837	Isocitrate dehydrogenase [NAD] subunit beta, mitochondrial	IDH3B	10.6	10.6	10.6	42.183	385	2110200	0	0	0	0	0	2110200	100480	0	0	0	0	0	100480	0	0	0	0	0	666160
Mus musculus	P70404	Isocitrate dehydrogenase [NAD] subunit gamma 1, mitochondrial	Idh3g	8.4	8.4	8.4	42.785	393	8147300	0	0	0	2581500	3445200	2120500	479250	0	0	0	151850	202660	124740	0	0	0	359040	371060	422200
Mus musculus	Q9CR20	Immediate early response 3-interacting protein 1	Ier3ip1	24.4	24.4	24.4	9.0167	82	534040	0	68428	39436	175840	157450	92889	133510	0	17107	9858.9	43960	39362	23222	0	0	0	0	0	81290
Homo sapiens	P01876	Ig alpha-1 chain C region	IGHA1	30.9	30.9	30.9	37.654	353	11060000	318080	508510	10034000	147380	19919	31851	691220	19880	31782	627110	9211.2	1244.9	1990.7	162600	187090	7487800	49271	0	0
Homo sapiens	P0DOX5	Ig gamma-1 chain C region	IGHG1	10.5	10.5	10.5	49.328	449	2892400	9452.9	0	1116500	1766500	0	0	125760	411	0	48542	76803	0	0	0	0	672320	285140	0	0
Homo sapiens	P01591	Immunoglobulin J chain	IGJ	13.8	13.8	13.8	18.098	159	537060	0	0	537060	0	0	0	67132	0	0	67132	0	0	0	0	0	369910	0	0	0
Homo sapiens	P01834	Ig kappa chain C region	IGKC	81.3	81.3	81.3	11.765	107	9219900	808800	153830	5112000	2658700	486690	0	1844000	161760	30765	1022400	531740	97338	0	579080	275660	3425300	484550	0	0
Homo sapiens	P0DOY3	Ig lambda-6 chain C region	IGLC6	46.2	46.2	46.2	11.265	106	1048600	59986	0	988590	0	0	0	149800	8569.4	0	141230	0	0	0	0	0	680910	0	0	0
Mus musculus	Q8R366	Immunoglobulin superfamily member 8	Igsf8	3.3	3.3	3.3	65.01	611	2919700	369560	196120	448600	696590	535240	673570	108140	13687	7263.7	16615	25799	19824	24947	146490	0	275030	115540	0	105740
Mus musculus	Q9CXY6	Interleukin enhancer-binding factor 2	Ilf2	13.8	13.8	13.8	43.062	390	16437000	497880	2831800	2243800	4224500	4278300	2360500	865090	26204	149040	118090	222340	225170	124240	94199	408690	671740	603100	499880	251420
Homo sapiens	Q13418	Integrin-linked protein kinase	ILK	2.9	2.9	2.9	51.419	452	3227400	486860	493430	204190	808390	1121900	112690	134480	20286	20559	8508	33683	46745	4695.3	0	0	0	0	179010	0
Mus musculus	Q8CAQ8	MICOS complex subunit Mic60	Immt	18.5	18.5	18.5	83.899	757	28238000	2893100	1952500	934460	7873500	6679400	7905000	613870	62894	42445	20314	171160	145200	171850	974780	551810	907150	1310700	1303300	1267000
Mus musculus	O55023	Inositol monophosphatase 1	Impa1	11.2	11.2	11.2	30.436	277	7410600	226390	984380	735570	2418900	1264900	1780400	463160	14149	61524	45973	151180	79059	111270	0	424480	262140	388610	303330	481580
Mus musculus	P50096	Inosine-5-monophosphate dehydrogenase 1	Impdh1	23.7	23.7	23.7	55.278	514	31128000	2036800	2858800	2500200	10301000	7629800	5801000	1482300	96992	136130	119060	490520	363320	276240	986750	1250000	948960	1175700	1231400	1072500
Mus musculus	Q8R1W8	Interphotoreceptor matrix proteoglycan 1	Impg1	5.9	5.9	5.9	89.473	798	4189800	245750	395760	328380	1172500	1040900	1006500	93106	5461	8794.7	7297.4	26056	23131	22366	420980	349530	432690	185280	334590	361000
Mus musculus	Q80XH2	Interphotoreceptor matrix proteoglycan 2	Impg2	1	1	1	138.1	1243	505490	45535	48510	56460	206250	118270	30459	9911.5	892.85	951.18	1107.1	4044	2319.1	597.24	0	0	0	0	0	23558
Mus musculus	P49442	Inositol polyphosphate 1-phosphatase	Inpp1	5.3	5.3	5.3	43.346	396	5368500	279420	1198700	700320	1053700	1279500	856840	315790	16437	70513	41196	61982	75264	50402	0	145250	208010	147520	139720	128780
Mus musculus	Q8BKC5	Importin-5	Ipo5	2.9	2.9	2.9	123.59	1097	938310	23354	159540	39099	349360	317260	49702	17060	424.61	2900.6	710.9	6352.1	5768.4	903.67	0	66380	0	66971	75949	0
Mus musculus	Q9EPL8	Importin-7	Ipo7	6.5	6.5	6.5	119.49	1038	4455100	51402	743050	330810	1527200	1221600	581020	106070	1223.8	17692	7876.5	36362	29086	13834	0	390790	202400	284130	358430	119480
Mus musculus	P85094	Isochorismatase domain-containing protein 2A, mitochondrial	Isoc2a	27.7	27.7	27.7	22.417	206	2015900	106620	37128	71131	817790	671280	311920	223990	11847	4125.4	7903.4	90865	74587	34658	81419	0	0	157660	194760	109760
Mus musculus	Q9D3R6	Katanin p60 ATPase-containing subunit A-like 2	Katnal2	2.2	2.2	2.2	61.152	539	13086000	1695100	1938800	766550	3359600	3002900	2322800	467350	60538	69243	27377	119990	107250	82957	0	0	0	0	0	636990
Mus musculus	Q03717	Potassium voltage-gated channel subfamily B member 1	Kcnb1	2.7	2.7	2.7	95.59	857	674020	0	142700	0	275760	197120	58438	17283	0	3659.1	0	7070.8	5054.3	1498.4	0	0	0	0	0	16255
Mus musculus	P28738	Kinesin heavy chain isoform 5C	Kif5c	2.4	2.4	2.4	109.27	956	1568800	0	46105	29160	562070	650620	280890	27049	0	794.92	502.76	9690.9	11218	4842.9	0	0	0	103160	134730	97196
Mus musculus	P70168	Importin subunit beta-1	Kpnb1	7.3	7.3	7.3	97.183	876	8217100	589100	1511800	292400	2526300	2555000	742570	205430	14728	37795	7310	63156	63875	18564	225040	373140	281350	272070	365780	226270
Homo sapiens	P01116	GTPase KRas	KRAS	7.9	7.9	7.9	21.656	189	1110700	220140	183380	159100	0	299160	248960	123420	24460	20375	17678	0	33241	27662	0	0	0	0	0	110200
Homo sapiens	P04264	Keratin, type II cytoskeletal 1	KRT1	37.7	37.7	27.6	66.038	644	681640000	106300000	68132000	86357000	185830000	98237000	136780000	21988000	3429000	2197800	2785700	5994700	3168900	4412200	80329000	48420000	49152000	48249000	52952000	39928000
Homo sapiens	P04259	Keratin, type II cytoskeletal 6B	KRT6B	15.4	6.9	6.9	60.066	564	494620	103610	29899	0	361110	0	0	16487	3453.6	996.64	0	12037	0	0	0	0	0	280460	0	0
Mus musculus	Q3UV17	Keratin, type II cytoskeletal 2 oral	Krt76	2.7	1.5	1.5	62.844	594	9049000	849870	280740	997290	2171500	1448600	3300900	251360	23607	7798.4	27703	60321	40240	91693	857110	715380	603290	641620	1108000	620850
Mus musculus	Q8CF66	Ragulator complex protein LAMTOR4	Lamtor4	10.1	10.1	10.1	10.678	99	272670	0	0	0	139710	0	132960	136330	0	0	0	69855	0	66478	0	0	0	0	0	74211
Mus musculus	Q9JJK2	LanC-like protein 2	Lancl2	2.4	2.4	2.4	50.777	450	1056700	0	159760	56885	435500	303430	101080	44028	0	6656.7	2370.2	18146	12643	4211.8	0	0	0	0	0	15397
Mus musculus	P06151	L-lactate dehydrogenase A chain	Ldha	80.1	80.1	76.5	36.498	332	1355100000	142670000	160140000	161790000	307390000	314710000	268360000	75281000	7926000	8896700	8988600	17077000	17484000	14909000	51801000	50043000	36522000	41152000	56234000	49616000
Mus musculus	P16125	L-lactate dehydrogenase B chain	Ldhb	47.6	44	44	36.572	334	92830000	8154300	10317000	9224700	23387000	20599000	21148000	5460600	479670	606870	542630	1375700	1211700	1244000	3703500	2877900	2469000	2764800	3371400	3705000
Mus musculus	Q8VED9	Galectin-related protein	Lgalsl	17.4	17.4	17.4	18.955	172	3569900	408960	278050	343100	885210	754210	900410	396660	45440	30894	38122	98357	83801	100050	262590	202830	0	196450	0	224280
Homo sapiens	Q9NUP9	Protein lin-7 homolog C	LIN7C	11.7	11.7	11.7	21.834	197	3443800	183200	0	526600	1046800	696600	990560	313070	16655	0	47873	95165	63327	90051	0	0	480260	308270	309350	380940
Mus musculus	P14733	Lamin-B1	Lmnb1	29.4	29.4	29.4	66.785	588	86215000	7867600	10233000	7016700	22487000	18320000	20291000	2394900	218540	284250	194910	624630	508890	563650	4217000	3653700	4139000	3052400	2369100	3268800
Homo sapiens	O95490	Latrophilin-2	LPHN2	0.5	0.5	0.5	163.35	1459	24158000	3529300	5024000	3523300	2634000	5807000	3640400	402630	58821	83733	58722	43900	96783	60673	2797600	1518600	727350	449720	601980	559140
Mus musculus	Q6PB66	Leucine-rich PPR motif-containing protein, mitochondrial	Lrpprc	4	4	4	156.61	1392	1835800	35173	326030	74019	586190	659470	154910	20861	399.69	3704.9	841.13	6661.2	7493.9	1760.4	0	179880	131580	100550	125990	101560
Mus musculus	Q922Q8	Leucine-rich repeat-containing protein 59	Lrrc59	7.2	7.2	7.2	34.877	307	6620200	233750	1230800	792470	1421500	1522000	1419700	472870	16696	87918	56605	101530	108710	101400	0	0	0	0	0	164590
Mus musculus	Q8BLK3	Limbic system-associated membrane protein	Lsamp	9.1	9.1	9.1	38.086	341	6628700	449110	638420	525070	1417300	1490000	2108800	331440	22455	31921	26254	70867	74500	105440	0	270710	0	240750	294940	157120
Mus musculus	P62322	U6 snRNA-associated Sm-like protein LSm5	Lsm5	20.9	20.9	20.9	9.9374	91	292540	0	72454	0	100420	119660	0	97512	0	24151	0	33473	39888	0	0	0	0	0	127400	0
Mus musculus	P24527	Leukotriene A-4 hydrolase	Lta4h	7.9	7.9	7.9	69.05	611	6742000	189230	102820	78058	1732900	2873600	1765400	182220	5114.4	2779	2109.7	46835	77664	47715	0	0	0	321250	343410	334340
Homo sapiens	P02788	Lactotransferrin	LTF	4.1	4.1	4.1	78.181	710	275330	0	0	275330	0	0	0	5858.1	0	0	5858.1	0	0	0	0	0	189640	0	0	0
Homo sapiens	P61626	Lysozyme C	LYZ	50.7	50.7	50.7	16.537	148	17535000	468440	855160	15923000	86328	165710	36231	1948300	52049	95018	1769200	9592	18412	4025.7	257480	329840	11443000	0	113300	0
Mus musculus	P17897	Lysozyme C-1	Lyz1	8.1	8.1	8.1	16.794	148	13428000	415790	734610	11606000	0	634480	36507	1918200	59398	104940	1658000	0	90640	5215.3	0	0	9433700	0	0	0
Homo sapiens	P61326	Protein mago nashi homolog	MAGOH	6.8	6.8	6.8	17.163	146	754900	29273	140320	127970	171350	122880	163110	75490	2927.3	14032	12797	17135	12288	16311	0	0	0	0	0	36678
Mus musculus	Q9CQL1	Protein mago nashi homolog 2	Magohb	6.8	6.8	6.8	17.091	146	754900	29273	140320	127970	171350	122880	163110	75490	2927.3	14032	12797	17135	12288	16311	0	0	0	0	0	41066
Mus musculus	P14873	Microtubule-associated protein 1B	Map1b	1.3	1.3	1.3	270.25	2464	2283500	49341	59187	97979	1086400	334470	656210	22388	483.73	580.26	960.58	10651	3279.2	6433.5	0	0	0	179810	102760	0
Mus musculus	Q6PER3	Microtubule-associated protein RP/EB family member 3	Mapre3	4.3	4.3	4.3	31.966	281	1170300	160990	252420	112580	285740	358540	0	78018	10733	16828	7505.1	19050	23902	0	0	0	0	0	72340	0
Mus musculus	Q8K310	Matrin-3	Matr3	14.9	14.9	14.9	94.629	846	33694000	1634600	4295500	2299900	11695000	8834900	4934000	910650	44180	116090	62159	316080	238780	133350	1475300	2502400	2258000	1554800	1308900	945000
Mus musculus	P14152	Malate dehydrogenase, cytoplasmic	Mdh1	45.8	45.8	45.8	36.511	334	399060000	49240000	50441000	47930000	95347000	62418000	93683000	28504000	3517100	3602900	3423500	6810500	4458400	6691700	20112000	16772000	11268000	13511000	9028500	10308000
Mus musculus	P08249	Malate dehydrogenase, mitochondrial	Mdh2	67.8	67.8	67.8	35.611	338	1332100000	142420000	151450000	143670000	309190000	261240000	324080000	63431000	6781700	7212100	6841500	14724000	12440000	15433000	58384000	50401000	35556000	43478000	34964000	35156000
Mus musculus	P06801	NADP-dependent malic enzyme	Me1	7	7	7	63.953	572	3826100	233190	479070	419990	1206600	718380	768840	127540	7773	15969	14000	40219	23946	25628	0	0	180610	131990	0	144940
Mus musculus	Q99KE1	NAD-dependent malic enzyme, mitochondrial	Me2	2	2	2	65.798	589	2241400	260040	171830	162670	656710	600620	389490	74712	8668.1	5727.6	5422.4	21890	20021	12983	0	0	0	0	0	73742
Mus musculus	Q9CQL0	Protein N-lysine methyltransferase METTL21A	Mettl21A	4.6	4.6	4.6	24.286	218	1056900	71063	115940	169580	407710	142250	150370	132110	8882.9	14493	21197	50964	17781	18797	0	0	0	0	0	36680
Mus musculus	Q8VI64	Protein MGARP	Mgarp	7.4	7.4	7.4	29.925	283	22378000	4252300	3644700	2680700	2541900	3370200	5888200	3729700	708710	607450	446790	423640	561700	981370	1370200	0	1488500	287680	0	0
Mus musculus	O35678	Monoglyceride lipase	Mgll	4.6	4.6	4.6	33.387	303	604940	81829	0	100460	156470	147170	119010	33608	4546.1	0	5581.1	8692.7	8176.3	6611.7	0	0	0	0	0	22583
Mus musculus	P34884	Macrophage migration inhibitory factor	Mif	41.7	41.7	41.7	12.504	115	32418000	1488300	1621100	4715400	12387000	6068100	6138800	5403000	248060	270180	785900	2064400	1011400	1023100	3035900	2648400	2486100	2270600	2477200	2472700
Mus musculus	Q7TNS2	MICOS complex subunit Mic10	Minos1	9.2	9.2	9.2	8.5669	76	3668500	524360	315300	494140	786720	432440	1115500	1222800	174790	105100	164710	262240	144150	371840	0	0	0	0	0	927190
Mus musculus	P56379	6.8 kDa mitochondrial proteolipid	Mp68	13.8	13.8	13.8	6.6979	58	3764400	488160	436150	403910	1037300	561590	837250	1254800	162720	145380	134640	345770	187200	279080	0	0	0	0	0	585920
Mus musculus	P63030	Mitochondrial pyruvate carrier 1	Mpc1	7.3	7.3	7.3	12.454	109	13030000	10204000	169780	849280	876820	232520	697260	2171700	1700700	28297	141550	146140	38753	116210	8096700	0	0	808590	0	0
Mus musculus	Q9R0Q9	Mannose-P-dolichol utilization defect 1 protein	Mpdu1	10.1	10.1	10.1	26.497	247	1038500	69870	129950	209220	266420	187470	175540	173080	11645	21659	34870	44403	31245	29256	0	98517	63327	48039	81025	43848
Mus musculus	Q9WV34	MAGUK p55 subfamily member 2	Mpp2	12.1	12.1	12.1	61.554	552	7110200	438200	576120	525210	1993700	2095200	1481700	222190	13694	18004	16413	62303	65475	46304	262720	237270	225960	226210	235920	0
Mus musculus	Q6P7F1	MAGUK p55 subfamily member 4	Mpp4	1.9	1.9	1.9	72.001	635	447450	0	49833	0	143980	127190	126450	12093	0	1346.8	0	3891.3	3437.6	3417.6	0	0	0	0	0	24489
Homo sapiens	Q9UKD2	mRNA turnover protein 4 homolog	MRTO4	4.2	4.2	4.2	27.56	239	30580000	2362500	2884300	5004700	9768300	6939900	3620000	2038700	157500	192290	333650	651220	462660	241330	0	0	0	0	0	426080
Mus musculus	Q61474	RNA-binding protein Musashi homolog 1	Msi1	4.1	4.1	4.1	39.119	362	1525400	0	0	95923	461590	607670	360180	117340	0	0	7378.7	35507	46744	27706	0	0	0	0	0	70565
Mus musculus	Q920Q6	RNA-binding protein Musashi homolog 2	Msi2	4.3	4.3	4.3	36.938	346	2958000	31173	153660	540890	683830	1018100	530350	246500	2597.7	12805	45074	56986	84838	44196	0	0	135970	0	0	0
Mus musculus	P03930	ATP synthase protein 8	Mtatp8	46.3	46.3	46.3	7.7662	67	29211000	2703200	3213400	3153300	7909400	6070400	6161500	9737100	901060	1071100	1051100	2636500	2023500	2053800	5531000	4213100	5229300	5518800	7220300	5148700
Mus musculus	Q791V5	Mitochondrial carrier homolog 2	Mtch2	4.6	4.6	4.6	33.499	303	882750	33681	148640	252230	143110	185190	119890	63054	2405.8	10617	18017	10222	13228	8563.3	0	0	0	0	40700	0
Homo sapiens	Q9Y4B5	Microtubule cross-linking factor 1	MTCL1	0.7	0.7	0.7	209.52	1905	1268700	0	48873	863230	0	74498	282070	11533	0	444.3	7847.6	0	677.26	2564.2	0	0	0	0	0	103440
Mus musculus	P00405	Cytochrome c oxidase subunit 2	Mtco2	23.3	23.3	23.3	25.976	227	17376000	1399600	3429600	2206600	4882000	3249100	2209600	2172000	174950	428690	275820	610250	406140	276200	719850	1048500	755890	918990	961910	564130
Mus musculus	P00158	Cytochrome b	Mt-Cyb	2.4	2.4	2.4	43.209	381	835960	41098	125550	75738	376640	216940	0	167190	8219.6	25110	15148	75328	43388	0	0	0	0	0	52902	0
Mus musculus	P03899	NADH-ubiquinone oxidoreductase chain 3	Mtnd3	13	13	13	13.219	115	1674800	141400	176860	180200	503280	380570	292530	558280	47134	58952	60067	167760	126860	97511	0	0	0	0	0	163280
Mus musculus	P62774	Myotrophin	Mtpn	14.4	14.4	14.4	12.861	118	2462800	252320	279650	281540	676190	477980	495150	410470	42054	46608	46923	112700	79663	82525	0	0	0	0	0	276370
Mus musculus	O88441	Metaxin-2	Mtx2	14.8	14.8	14.8	29.758	263	3928200	0	200770	187550	1025300	604270	1910300	327350	0	16731	15629	85445	50356	159190	0	0	0	0	147360	0
Homo sapiens	Q7Z5P9	Mucin-19	MUC19	0.2	0.2	0.2	805.24	8384	90755000	24546000	2572200	6232300	32285000	4457900	20661000	357300	96638	10127	24536	127110	17551	81344	21383000	0	0	0	0	0
Homo sapiens	Q9HC84	Mucin-5B	MUC5B	4.1	4.1	4.1	596.33	5762	2465800	0	0	2465800	0	0	0	15706	0	0	15706	0	0	0	0	0	1698400	0	0	0
Mus musculus	Q8C854	Myelin expression factor 2	Myef2	9	9	9	63.294	591	13549000	1199200	1336500	1227000	3973400	3275700	2536800	521100	46123	51402	47193	152820	125990	97569	585900	537560	612200	409140	487420	475370
Mus musculus	Q61879	Myosin-10	Myh10	1.9	1.4	0.8	228.99	1976	738450	0	0	0	340880	234100	163470	7239.7	0	0	0	3341.9	2295.1	1602.6	0	0	0	0	0	126430
Mus musculus	O08638	Myosin-11	Myh11	2.4	2.4	1.1	227.03	1972	2771900	63493	306570	0	440900	470690	1490200	27999	641.35	3096.7	0	4453.6	4754.4	15053	0	134650	0	0	0	0
Mus musculus	Q60605	Myosin light polypeptide 6	Myl6	8.6	8.6	8.6	16.93	151	1991700	0	0	290680	832530	179800	688700	199170	0	0	29068	83253	17980	68870	0	0	0	0	0	173390
Mus musculus	Q99104	Unconventional myosin-Va	Myo5a	4.5	4.5	4.5	215.54	1853	4241600	227310	159870	268790	1697400	1339200	548980	44648	2392.8	1682.8	2829.4	17867	14097	5778.8	249120	208060	368970	389020	407010	198790
Mus musculus	Q64331	Unconventional myosin-VI	Myo6	1.2	1.2	1.2	146.41	1265	157050	0	0	0	0	0	157050	2492.8	0	0	0	0	0	2492.8	0	0	0	0	0	58998
Homo sapiens	P15173	Myogenin	MYOG	4	4	4	25.037	224	48349000	1154300	5267800	7038000	10767000	6215800	17906000	6043700	144290	658470	879750	1345900	776980	2238300	0	0	0	0	0	3874300
Mus musculus	Q8C5H8	NAD kinase 2, mitochondrial	Nadk2	3.1	3.1	3.1	50.858	452	2371100	21047	121620	135620	468500	796570	827750	94844	841.87	4864.8	5424.7	18740	31863	33110	0	0	0	0	0	126090
Mus musculus	P28656	Nucleosome assembly protein 1-like 1	Nap1l1	5.4	5.4	2.8	45.345	391	2353900	85426	428250	133820	487510	750420	468480	168140	6101.9	30589	9558.6	34822	53602	33463	0	0	0	0	49313	0
Mus musculus	Q78ZA7	Nucleosome assembly protein 1-like 4	Nap1l4	6.7	4	4	42.679	375	670280	0	59588	0	351900	203790	55006	44686	0	3972.5	0	23460	13586	3667.1	0	0	0	27315	0	0
Mus musculus	Q9DB05	Alpha-soluble NSF attachment protein	Napa	12.9	12.9	12.9	33.189	295	12770000	1781300	1908300	1458700	2444800	2492700	2684100	709440	98960	106020	81036	135820	138480	149120	638620	542760	412800	373190	483740	414920
Mus musculus	Q8BP47	Asparagine--tRNA ligase, cytoplasmic	Nars	2.9	2.9	2.9	64.279	559	1952800	0	288590	130370	748630	506710	278550	84906	0	12547	5668.1	32549	22031	12111	0	119950	0	0	0	0
Homo sapiens	Q6ZNJ1	Neurobeachin-like protein 2	NBEAL2	0.5	0.5	0.5	302.51	2754	13504000	0	0	3721700	0	6042300	3739600	115420	0	0	31809	0	51643	31963	0	0	0	0	0	1180600
Mus musculus	Q91X97	Neurocalcin-delta	Ncald	7.8	7.8	7.8	22.245	193	4904500	461200	319070	471340	1526900	1101500	1024600	377270	35477	24544	36257	117450	84732	78812	252290	210720	278750	333340	311930	362340
Mus musculus	P13595	Neural cell adhesion molecule 1	Ncam1	28.8	28.8	28.8	119.43	1115	335100000	22252000	39049000	20168000	107730000	81367000	64534000	7129700	473450	830830	429100	2292100	1731200	1373100	23643000	19347000	23946000	17571000	19629000	24558000
Mus musculus	O35136	Neural cell adhesion molecule 2	Ncam2	4.4	4.4	4.4	93.203	837	2369400	120660	354520	261880	513700	572130	546520	53850	2742.4	8057.4	5951.9	11675	13003	12421	118030	128520	160340	123730	139810	222390
Mus musculus	Q9Z0E0	Neurochondrin	Ncdn	1.5	1.5	1.5	78.894	729	664400	40373	111520	63229	189230	242350	17710	19541	1187.4	3280	1859.7	5565.5	7127.8	520.87	0	0	0	0	41400	0
Mus musculus	P09405	Nucleolin	Ncl	22.6	22.6	22.6	76.722	707	66674000	5062700	7655300	2582600	17977000	18727000	14669000	1852000	140630	212650	71738	499350	520200	407480	2500600	2149100	2939300	2340800	2235400	2967100
Homo sapiens	Q9Y618	Nuclear receptor corepressor 2	NCOR2	0.4	0.4	0.4	273.65	2514	15102000	130690	0	1629700	1446700	7454800	4439600	114410	990.1	0	12346	10960	56476	33633	0	0	0	0	0	1078400
Mus musculus	Q9QYG0	Protein NDRG2	Ndrg2	16.2	16.2	16.2	40.789	371	5620000	31015	188600	171240	3589300	302030	1337800	330590	1824.4	11094	10073	211140	17766	78694	0	0	0	482170	0	0
Mus musculus	Q99LC3	NADH dehydrogenase [ubiquinone] 1 alpha subcomplex subunit 10, mitochondrial	Ndufa10	16.3	16.3	16.3	40.603	355	7124200	165490	1110100	1072200	2179600	1591800	1005100	339250	7880.6	52864	51055	103790	75799	47862	0	377680	316480	157450	183050	143950
Mus musculus	Q9D8B4	NADH dehydrogenase [ubiquinone] 1 alpha subcomplex subunit 11	Ndufa11	24.1	24.1	24.1	14.982	141	2039600	41592	307430	390560	412210	364070	523710	291370	5941.8	43918	55794	58887	52010	74816	0	49019	50257	46030	52756	53646
Mus musculus	Q7TMF3	NADH dehydrogenase [ubiquinone] 1 alpha subcomplex subunit 12	Ndufa12	11.7	11.7	11.7	17.086	145	3682600	0	266930	614750	1257400	652350	891190	409180	0	29659	68306	139710	72483	99021	0	0	0	0	0	217380
Mus musculus	Q9ERS2	NADH dehydrogenase [ubiquinone] 1 alpha subcomplex subunit 13	Ndufa13	6.2	6.2	6.2	16.859	144	1304900	0	0	0	750980	0	553910	163110	0	0	0	93872	0	69238	0	0	0	0	0	139450
Mus musculus	Q9CQ75	NADH dehydrogenase [ubiquinone] 1 alpha subcomplex subunit 2	Ndufa2	31.3	31.3	31.3	10.916	99	9949800	786080	1120100	1604400	2944100	2213600	1281400	1421400	112300	160010	229200	420590	316230	183060	1192100	1022000	1090500	1391600	1515100	391470
Mus musculus	Q62425	Cytochrome c oxidase subunit NDUFA4	Ndufa4	47.6	47.6	47.6	9.3267	82	18733000	1091100	1827300	2278000	5516800	4296800	3722500	3122100	181850	304550	379670	919470	716140	620420	1223100	1722900	2283000	2204500	2744700	3178700
Mus musculus	Q9CQZ5	NADH dehydrogenase [ubiquinone] 1 alpha subcomplex subunit 6	Ndufa6	20.6	20.6	20.6	15.283	131	17478000	2012900	277800	926420	3704700	1304700	9251000	2184700	251620	34725	115800	463090	163090	1156400	566990	283190	602510	1227300	473450	1677500
Mus musculus	Q9DCJ5	NADH dehydrogenase [ubiquinone] 1 alpha subcomplex subunit 8	Ndufa8	15.1	15.1	15.1	19.992	172	3590400	107270	190890	281390	1137300	835080	1038400	398930	11919	21211	31266	126370	92787	115380	0	128590	154010	261400	214920	385950
Mus musculus	Q9DC69	NADH dehydrogenase [ubiquinone] 1 alpha subcomplex subunit 9, mitochondrial	Ndufa9	22	22	22	42.525	377	15428000	347040	1006600	1558600	5199700	3766200	3549300	617100	13881	40266	62345	207990	150650	141970	199960	271580	516070	519660	523180	467840
Mus musculus	Q9CR21	Acyl carrier protein, mitochondrial	Ndufab1	21.2	21.2	21.2	17.37	156	1108300	84156	0	64918	338670	228530	392020	138540	10519	0	8114.7	42334	28566	49003	181390	0	154900	166930	189390	419370
Mus musculus	P0DN34	NADH dehydrogenase [ubiquinone] 1 beta subcomplex subunit 1	Ndufb1	31.6	31.6	31.6	6.954	57	2666900	166040	389620	402890	720280	580990	407080	888960	55347	129870	134300	240090	193660	135690	0	610570	665360	573070	637890	325220
Mus musculus	Q9DCS9	NADH dehydrogenase [ubiquinone] 1 beta subcomplex subunit 10	Ndufb10	25	25	25	21.024	176	14841000	1971600	751720	842640	5106500	3516800	2652100	1484100	197160	75172	84264	510650	351680	265210	917450	754380	444720	776650	884430	516600
Mus musculus	Q9CPU2	NADH dehydrogenase [ubiquinone] 1 beta subcomplex subunit 2, mitochondrial	Ndufb2	8.6	8.6	8.6	11.967	105	1951300	53078	142960	268300	548020	519590	419390	487830	13269	35739	67075	137000	129900	104850	0	250540	425530	367190	585100	386290
Mus musculus	Q9CQC7	NADH dehydrogenase [ubiquinone] 1 beta subcomplex subunit 4	Ndufb4	45.7	45.7	45.7	15.081	129	11400000	470390	555800	2113700	3883500	839630	3536900	2280000	94079	111160	422740	776700	167930	707380	611000	542670	720970	815890	681850	624270
Mus musculus	Q9CQH3	NADH dehydrogenase [ubiquinone] 1 beta subcomplex subunit 5, mitochondrial	Ndufb5	14.8	14.8	14.8	21.71	189	9363600	229930	563770	1106400	3225800	1310000	2927800	1040400	25547	62641	122930	358420	145550	325310	0	631860	660410	581750	587630	655630
Mus musculus	Q3UIU2	NADH dehydrogenase [ubiquinone] 1 beta subcomplex subunit 6	Ndufb6	13.3	13.3	13.3	15.515	128	2401200	161110	207170	516080	1022100	98277	396440	300150	20138	25896	64510	127760	12285	49556	0	0	0	252340	0	65056
Mus musculus	Q9CR61	NADH dehydrogenase [ubiquinone] 1 beta subcomplex subunit 7	Ndufb7	16.8	16.8	16.8	16.331	137	2452100	274800	81952	382710	707790	305390	699470	306510	34350	10244	47839	88474	38174	87434	203000	0	193240	178500	194870	150260
Mus musculus	Q9D6J5	NADH dehydrogenase [ubiquinone] 1 beta subcomplex subunit 8, mitochondrial	Ndufb8	5.9	5.9	5.9	21.876	186	3815100	505120	537760	685700	768320	563800	754390	381510	50512	53776	68570	76832	56380	75439	407710	0	0	0	0	0
Mus musculus	Q9CQJ8	NADH dehydrogenase [ubiquinone] 1 beta subcomplex subunit 9	Ndufb9	20.7	20.7	20.7	21.984	179	8566100	682710	576850	1428200	2796800	1287600	1793900	1070800	85338	72106	178530	349600	160950	224240	0	401810	880310	605100	352380	598020
Mus musculus	Q9CQ54	NADH dehydrogenase [ubiquinone] 1 subunit C2	Ndufc2	10.8	10.8	10.8	14.164	120	1896900	105270	119680	218840	620850	355370	476870	237110	13158	14960	27355	77607	44421	59608	0	0	198030	174400	220880	115650
Mus musculus	Q91VD9	NADH-ubiquinone oxidoreductase 75 kDa subunit, mitochondrial	Ndufs1	25.7	25.7	25.7	79.776	727	65100000	5516700	7762500	5047400	17601000	15399000	13774000	1550000	131350	184820	120180	419070	366640	327950	2791100	2317300	2634500	2917300	2825700	2504200
Mus musculus	Q91WD5	NADH dehydrogenase [ubiquinone] iron-sulfur protein 2, mitochondrial	Ndufs2	12.7	12.7	12.7	52.625	463	27459000	1929900	3473400	2999200	7420300	6399700	5236400	1056100	74225	133590	115350	285400	246140	201400	464410	408480	624310	541370	345520	546790
Mus musculus	Q9DCT2	NADH dehydrogenase [ubiquinone] iron-sulfur protein 3, mitochondrial	Ndufs3	29.3	29.3	29.3	30.149	263	25037000	1204200	2868300	2019600	8538200	6228900	4178400	1564800	75261	179270	126220	533640	389310	261150	1123700	1328800	1216700	1436600	1778900	914250
Mus musculus	Q8K3J1	NADH dehydrogenase [ubiquinone] iron-sulfur protein 8, mitochondrial	Ndufs8	14.6	14.6	14.6	24.038	212	2916800	226550	869310	817800	440500	338230	224350	224370	17427	66870	62908	33885	26018	17258	221700	427850	227220	189400	204900	172400
Mus musculus	Q91YT0	NADH dehydrogenase [ubiquinone] flavoprotein 1, mitochondrial	Ndufv1	20.7	20.7	20.7	50.834	464	18493000	1138600	2399800	1629800	6580600	4501700	2242600	840590	51753	109080	74081	299120	204620	101930	431270	292870	327760	245540	184810	288740
Mus musculus	Q9D6J6	NADH dehydrogenase [ubiquinone] flavoprotein 2, mitochondrial	Ndufv2	12.1	12.1	12.1	27.285	248	5180500	415100	541270	557610	2269600	1028400	368530	370040	29650	38662	39830	162110	73460	26324	267940	396540	399270	280560	213720	143250
Homo sapiens	P20929	Nebulin	NEB	0.4	0.4	0.4	772.91	6669	237490000	42172000	77937000	71156000	9331300	11021000	25874000	547220	97171	179580	163950	21501	25394	59618	0	0	0	0	0	2760200
Mus musculus	Q80Z24	Neuronal growth regulator 1	Negr1	3.7	3.7	3.7	37.9	348	3687700	196550	543200	550180	899700	957360	540690	230480	12285	33950	34386	56232	59835	33793	60735	0	0	0	0	0
Mus musculus	P51954	Serine/threonine-protein kinase Nek1	Nek1	1.4	1.4	1.4	136.69	1203	2630100	327330	468960	469490	232940	265140	866190	43116	5366	7687.8	7696.6	3818.7	4346.6	14200	0	0	0	0	0	334100
Mus musculus	Q04690	Neurofibromin	Nf1	0.4	0.4	0.4	319.59	2841	4971800	613190	221300	315920	1228600	1012400	1580500	35513	4379.9	1580.7	2256.6	8775.7	7231.1	11289	0	0	0	0	0	279670
Mus musculus	O55125	Protein NipSnap homolog 1	Nipsnap1	3.2	3.2	3.2	33.363	284	3513200	231710	497070	360700	984360	747790	691530	250940	16551	35505	25764	70311	53413	49395	0	0	0	0	0	156500
Mus musculus	P15532	Nucleoside diphosphate kinase A	Nme1	53.9	53.9	53.9	17.208	152	44257000	5255700	5397200	6451900	11183000	5786200	10183000	4425700	525570	539720	645190	1118300	578620	1018300	4813000	3968300	2858300	2146700	3314900	2336900
Homo sapiens	P22392	Nucleoside diphosphate kinase B	NME2	19.7	19.7	19.7	17.298	152	23614000	2732100	3128300	3271100	5463700	3440700	5577700	2146700	248370	284390	297370	496700	312800	507060	2112100	1904800	1509800	994190	1619200	1324200
Mus musculus	Q9D6Z1	Nucleolar protein 56	Nop56	2.2	2.2	2.2	64.464	580	3332700	153670	437940	248360	869460	796050	827250	107510	4957.1	14127	8011.6	28047	25679	26685	0	0	0	0	0	154430
Mus musculus	Q6DFW4	Nucleolar protein 58	Nop58	7.6	7.6	7.6	60.342	536	3715300	339970	258840	277160	1321100	750640	767600	161530	14781	11254	12050	57437	32636	33374	0	0	0	0	122680	0
Mus musculus	Q11011	Puromycin-sensitive aminopeptidase	Npepps	13.7	13.7	13.7	103.32	920	18006000	1832600	2668600	853960	5328900	4218800	3103000	375120	38178	55596	17791	111020	87891	64645	785330	733210	717970	640120	657280	773240
Mus musculus	Q61937	Nucleophosmin	Npm1	15.1	15.1	15.1	32.56	292	8149900	326070	734460	805640	1918000	1783000	2582800	679160	27172	61205	67136	159830	148580	215230	0	156580	150210	180150	405150	317740
Mus musculus	P97300	Neuroplastin	Nptn	19.4	19.4	19.4	44.373	397	31039000	2359700	3868500	2793500	9719200	4701300	7596800	1552000	117990	193430	139670	485960	235060	379840	1810600	1227800	992690	824190	734720	904790
Mus musculus	P46460	Vesicle-fusing ATPase	Nsf	44.4	44.4	44.4	82.613	744	251200000	18556000	29015000	17652000	69011000	63807000	53156000	5344600	394800	617350	375580	1468300	1357600	1131000	10826000	9269200	8355500	10650000	11655000	9832800
Mus musculus	Q61503	5-nucleotidase	Nt5e	11.1	11.1	11.1	63.864	576	8083900	112380	497080	469130	2897600	2075300	2032400	310920	4322.3	19118	18043	111450	79821	78169	0	0	312720	278390	313760	360890
Mus musculus	Q99PJ0	Neurotrimin	Ntm	3.8	3.8	3.8	37.984	344	3442700	1015300	242790	152580	289190	424030	1318800	191260	56405	13488	8476.8	16066	23557	73267	0	0	0	0	0	157960
Mus musculus	Q3U2V3	8-oxo-dGDP phosphatase NUDT18	Nudt18	5	5	5	35.693	323	117080	20204	24481	0	35531	36864	0	6504.5	1122.4	1360.1	0	1974	2048	0	0	0	0	0	6690.5	0
Mus musculus	P29758	Ornithine aminotransferase, mitochondrial	Oat	22.8	22.8	22.8	48.354	439	26124000	1266100	3677200	2116700	8225700	7389100	3449200	1244000	60291	175100	100800	391700	351860	164250	440940	841990	878850	639910	598790	567410
Mus musculus	Q60597	2-oxoglutarate dehydrogenase, mitochondrial	Ogdh	12.8	12.8	12.8	116.45	1023	23982000	1465900	3550500	2062600	8126600	5734300	3042500	532940	32575	78901	45836	180590	127430	67611	1487500	1776900	1720400	893770	891010	827770
Mus musculus	O35599	Medium-wave-sensitive opsin 1	Opn1mw	4.2	4.2	4.2	40.217	359	1132500	0	152210	0	345500	588330	46440	113250	0	15221	0	34550	58833	4644	0	0	0	0	135720	0
Mus musculus	P51491	Short-wave-sensitive opsin 1	Opn1sw	2.9	2.9	2.9	38.921	346	8088100	833890	1083300	983960	2474900	1485600	1226400	674010	69491	90278	81997	206240	123800	102200	0	0	0	0	0	610370
Mus musculus	Q78XF5	Oligosaccharyltransferase complex subunit OSTC	Ostc	8.1	8.1	8.1	16.815	149	494030	0	78993	102360	72413	97868	142390	82338	0	13165	17060	12069	16311	23732	0	0	0	0	0	15068
Mus musculus	Q9D0K2	Succinyl-CoA:3-ketoacid coenzyme A transferase 1, mitochondrial	Oxct1	15	15	15	55.988	520	9044100	273100	1139200	449770	2805000	2574600	1802500	393220	11874	49529	19555	121960	111940	78372	174650	174150	131640	221430	293740	229750
Mus musculus	P09103	Protein disulfide-isomerase	P4hb	37.5	37.5	37.5	57.058	509	47277000	3342100	6489600	2789500	12280000	11812000	10564000	1432600	101280	196660	84530	372120	357930	320130	1030500	1281700	1075100	1285200	1158300	1231300
Mus musculus	Q61206	Platelet-activating factor acetylhydrolase IB subunit beta	Pafah1b2	12.2	12.2	12.2	25.581	229	8558000	309430	890970	747620	3163800	2061400	1384700	1222600	44205	127280	106800	451970	294490	197820	0	395980	425110	455410	621230	348700
Mus musculus	Q61205	Platelet-activating factor acetylhydrolase IB subunit gamma	Pafah1b3	3.9	3.9	3.9	25.853	232	2358700	151200	210080	331150	776170	505230	384920	147420	9450.2	13130	20697	48511	31577	24057	0	0	0	0	0	87111
Mus musculus	Q9DCL9	Multifunctional protein ADE2	Paics	3.5	3.5	3.5	47.006	425	564340	0	64138	0	271630	228560	0	28217	0	3206.9	0	13582	11428	0	0	0	0	0	18334	0
Mus musculus	Q99LX0	Protein deglycase DJ-1	Park7	24.3	24.3	24.3	20.021	189	14532000	1555700	1411400	1781200	3763700	2596100	3423700	1211000	129640	117620	148430	313640	216340	285310	840500	856260	898800	960140	710940	1321800
Mus musculus	Q8BZ20	Poly [ADP-ribose] polymerase 12	Parp12	1.3	1.3	1.3	79.916	711	3341100	1222400	1035700	631880	119240	116040	215870	81491	29814	25262	15412	2908.2	2830.2	5265.1	0	277140	0	0	0	0
Mus musculus	P60335	Poly(rC)-binding protein 1	Pcbp1	18	18	18	37.497	356	16809000	684140	1633500	1576400	3370300	4921900	4622400	988750	40244	96089	92732	198250	289520	271910	304850	277930	276300	581080	487720	1148800
Mus musculus	Q61990	Poly(rC)-binding protein 2	Pcbp2	11.9	11.9	8	38.221	362	32319000	2013600	4403500	4476400	8149500	6025700	7250000	1901100	118450	259030	263320	479380	354460	426470	1382600	1161800	1235400	779380	849870	800010
Mus musculus	P57722	Poly(rC)-binding protein 3	Pcbp3	7.3	3.5	3.5	39.294	371	3258900	315140	485310	454390	925020	481440	597560	191700	18538	28548	26729	54413	28320	35151	0	0	0	0	118540	0
Homo sapiens	O60330	Protocadherin gamma-A12	PCDHGA12	2.5	2.5	2.5	100.95	932	2751300	0	0	0	148410	2494600	108320	94873	0	0	0	5117.6	86020	3735.2	0	0	0	0	0	18506
Mus musculus	Q9CQF9	Prenylcysteine oxidase	Pcyox1	4.4	4.4	4.4	56.494	505	641660	0	93062	0	0	318820	229780	26736	0	3877.6	0	0	13284	9574	0	0	0	0	0	28655
Mus musculus	Q9QW08	Phosducin	Pdc	57.8	57.8	57.8	28.016	244	98133000	4176100	10028000	6803700	32715000	22505000	21905000	7548700	321240	771420	523360	2516500	1731100	1685000	4571100	4786500	4550800	4626700	5018000	4842100
Mus musculus	P27664	Rod cGMP-specific 3,5-cyclic phosphodiesterase subunit alpha	Pde6a	37.7	37.7	24	99.529	859	228730000	17744000	26564000	8860100	70360000	62355000	42850000	4574600	354870	531280	177200	1407200	1247100	856990	8185200	7724400	7264900	8368400	8473200	10194000
Mus musculus	P23440	Rod cGMP-specific 3,5-cyclic phosphodiesterase subunit beta	Pde6b	38.9	25.1	25.1	98.534	856	89743000	6966500	10494000	2731800	28893000	23759000	16898000	1831500	142170	214170	55751	589660	484870	344860	3177500	2686000	2330000	3361700	3824300	4121700
Mus musculus	O55057	Retinal rod rhodopsin-sensitive cGMP 3,5-cyclic phosphodiesterase subunit delta	Pde6d	20.7	20.7	20.7	17.348	150	3093300	68878	292790	494790	953440	167080	1116300	773330	17219	73199	123700	238360	41770	279090	0	0	235940	229080	0	260680
Mus musculus	P09174	Retinal rod rhodopsin-sensitive cGMP 3,5-cyclic phosphodiesterase subunit gamma	Pde6g	23	23	23	9.6371	87	3082900	260850	167650	553050	1018700	361410	721260	1541400	130430	83824	276520	509340	180710	360630	0	0	452470	416310	132760	426770
Mus musculus	P35486	Pyruvate dehydrogenase E1 component subunit alpha, somatic form, mitochondrial	Pdha1	14.1	14.1	14.1	43.231	390	12975000	1124900	2485500	1422100	2478100	3472400	1992300	589790	51134	112980	64641	112640	157830	90560	279890	624170	520580	318190	397770	326730
Mus musculus	Q9D051	Pyruvate dehydrogenase E1 component subunit beta, mitochondrial	Pdhb	15	15	15	38.937	359	16151000	484320	1009200	1817500	4585500	2725200	5529500	769110	23063	48059	86545	218360	129770	263310	358160	259930	421360	643840	356900	603790
Mus musculus	P27773	Protein disulfide-isomerase A3	Pdia3	21.8	21.8	21.8	56.678	505	29269000	2608400	1121700	1875400	4418400	8862700	10382000	944160	84143	36184	60498	142530	285890	334910	1130200	542550	798590	531500	920170	994700
Mus musculus	Q922R8	Protein disulfide-isomerase A6	Pdia6	11.6	11.6	11.6	48.1	440	5360000	105410	963250	703300	936650	1644400	1007000	315300	6200.4	56662	41370	55097	96731	59235	0	116020	115280	79908	87282	94112
Mus musculus	Q8K183	Pyridoxal kinase	Pdxk	14.7	14.7	14.7	35.015	312	14965000	625870	1997700	1165500	3751100	3304600	4119900	1151100	48144	153670	89654	288550	254200	316910	420570	445020	409080	439620	436220	457730
Mus musculus	P60487	Pyridoxal phosphate phosphatase	Pdxp	17.1	17.1	17.1	31.512	292	7739600	492350	865610	833450	2210800	1646500	1690900	429980	27353	48089	46303	122820	91470	93940	530750	420050	0	349650	397400	367880
Mus musculus	Q62048	Astrocytic phosphoprotein PEA-15	Pea15	44.6	44.6	44.6	15.054	130	5936500	0	315310	646380	2899300	192640	1882800	848070	0	45044	92341	414190	27521	268980	0	185450	305200	461870	156230	509530
Mus musculus	P70296	Phosphatidylethanolamine-binding protein 1	Pebp1	73.3	73.3	73.3	20.83	187	89351000	9096700	8434800	7184800	27605000	19486000	17543000	8935100	909670	843480	718480	2760500	1948600	1754300	5146300	5909600	4265100	5718200	5986300	5305500
Mus musculus	Q5SUR0	Phosphoribosylformylglycinamidine synthase	Pfas	2.4	2.4	2.4	144.63	1337	1797000	130370	242090	112310	511280	488540	312360	32088	2328.1	4323	2005.5	9130	8723.9	5577.9	0	194030	0	0	113290	0
Mus musculus	P12382	ATP-dependent 6-phosphofructokinase, liver type	Pfkl	32.1	32.1	25.9	85.359	780	161050000	6966500	14262000	9706800	52151000	40940000	37027000	5032900	217700	445690	303340	1629700	1279400	1157100	4440400	4836000	3686500	7803800	7499600	6729100
Mus musculus	P47857	ATP-dependent 6-phosphofructokinase, muscle type	Pfkm	12.1	8.3	8.3	85.268	780	14462000	1181700	1206500	564070	4341800	3991400	3176800	438250	35808	36560	17093	131570	120950	96267	316600	279050	344160	837820	810570	685440
Mus musculus	Q9WUA3	ATP-dependent 6-phosphofructokinase, platelet type	Pfkp	19.3	15.7	15.7	85.454	784	30407000	1355000	3705400	968890	8701300	8541600	7134500	921410	41060	112280	29360	263670	258840	216200	559420	823200	725520	1368400	1758700	1486400
Mus musculus	P62962	Profilin-1	Pfn1	21.4	21.4	21.4	14.957	140	3452900	69503	291520	363450	818520	870860	1039000	383650	7722.5	32391	40384	90946	96762	115440	0	0	0	88331	116200	109890
Mus musculus	Q9JJV2	Profilin-2	Pfn2	19.3	19.3	19.3	15.032	140	8546500	540040	939320	1382500	1726800	1451300	2506500	1220900	77149	134190	197510	246690	207330	358070	197000	211010	192470	201740	211300	243670
Mus musculus	Q9DBJ1	Phosphoglycerate mutase 1	Pgam1	65.7	65.7	65.7	28.832	254	505750000	24088000	51600000	46707000	153800000	103910000	125660000	38904000	1852900	3969200	3592800	11830000	7992800	9665800	25761000	26931000	29204000	21861000	23870000	28662000
Mus musculus	Q9DCD0	6-phosphogluconate dehydrogenase, decarboxylating	Pgd	11	11	11	53.247	483	10991000	585440	1484700	1081600	3143200	3201800	1494100	477870	25454	64553	47027	136660	139210	64962	213170	199970	180570	141970	187100	132450
Mus musculus	P09411	Phosphoglycerate kinase 1	Pgk1	77.5	77.5	77.5	44.55	417	876290000	38420000	106080000	59535000	282250000	256470000	133530000	33703000	1477700	4080100	2289800	10856000	9864200	5135800	23233000	20238000	19705000	19021000	20338000	16352000
Mus musculus	Q9D0F9	Phosphoglucomutase-1	Pgm1	13.2	13.2	13.2	61.417	562	11693000	1755700	1382200	1036800	3223900	2129100	2165600	343920	51639	40652	30494	94819	62622	63695	829000	577770	382610	344330	353440	464930
Mus musculus	Q8CAA7	Glucose 1,6-bisphosphate synthase	Pgm2l1	4.7	4.7	4.7	70.279	621	1816000	55361	86641	0	1002500	152340	519130	53412	1628.3	2548.3	0	29486	4480.7	15269	0	0	0	0	0	98287
Mus musculus	O55022	Membrane-associated progesterone receptor component 1	Pgrmc1	22.1	22.1	22.1	21.694	195	10565000	1152900	826020	1078100	3207400	2275300	2025000	1320600	144120	103250	134760	400930	284410	253130	865500	739770	974180	281030	239020	258910
Mus musculus	P67778	Prohibitin	Phb	39.3	39.3	39.3	29.82	272	27948000	1050900	2679500	2921000	9160500	5228500	6908000	1552700	58384	148860	162280	508920	290470	383780	1470200	1450900	894920	1115900	1215000	1564900
Mus musculus	O35129	Prohibitin-2	Phb2	40.8	40.8	40.8	33.296	299	57328000	4220800	5699400	7394800	15331000	13302000	11381000	2605800	191850	259070	336130	696850	604610	517320	1800800	1680000	2047900	2387000	2242900	2269700
Mus musculus	Q9DAK9	14 kDa phosphohistidine phosphatase	Phpt1	9.7	9.7	9.7	13.996	124	756160	0	0	0	298670	135610	321880	84018	0	0	0	33186	15068	35764	0	0	0	40521	0	0
Homo sapiens	P01833	Polymeric immunoglobulin receptor	PIGR	13.9	13.9	13.9	83.283	764	3438300	33865	61617	3321700	0	0	21125	83861	825.97	1502.8	81017	0	0	515.25	0	0	2287900	0	0	0
Homo sapiens	O00459	Phosphatidylinositol 3-kinase regulatory subunit beta	PIK3R2	1	1	1	81.544	728	13330000	915470	895150	1011400	2325800	2918700	5263300	309990	21290	20817	23520	54089	67876	122400	0	0	0	566110	752340	945410
Mus musculus	P53810	Phosphatidylinositol transfer protein alpha isoform	Pitpna	8.5	8.5	8.5	31.893	271	2493000	0	0	478040	706810	651150	656950	138500	0	0	26558	39267	36175	36497	0	0	0	0	0	76163
Mus musculus	P52480	Pyruvate kinase PKM	Pkm	74.6	74.6	74.6	57.844	531	2152600000	151660000	213730000	167100000	646010000	498080000	476060000	65231000	4595800	6476700	5063500	19576000	15093000	14426000	100160000	73819000	57557000	74584000	73008000	81642000
Mus musculus	Q9D819	Inorganic pyrophosphatase	Ppa1	4.8	4.8	4.8	32.667	289	6463400	135260	290770	1016700	1982400	1475000	1563300	359080	7514.4	16154	56485	110130	81947	86848	104520	0	230780	253020	229290	184580
Homo sapiens	Q96CD2	Phosphopantothenoylcysteine decarboxylase	PPCDC	7.8	7.8	7.8	22.395	204	9231400	356060	1260600	747340	4071800	1515700	1279900	769280	29672	105050	62278	339320	126310	106660	0	779300	0	0	0	0
Mus musculus	Q9CR37	Pancreatic progenitor cell differentiation and proliferation factor	Ppdpf	16.5	16.5	16.5	12.259	115	6034900	0	935700	1098700	1940200	1177700	882650	862130	0	133670	156950	277180	168240	126090	0	0	0	211240	0	0
Mus musculus	P17742	Peptidyl-prolyl cis-trans isomerase A	Ppia	65.2	65.2	65.2	17.971	164	210040000	11664000	10773000	32287000	70694000	34501000	50127000	21004000	1166400	1077300	3228700	7069400	3450100	5012700	11118000	8939800	9204000	10041000	12457000	11536000
Mus musculus	P24369	Peptidyl-prolyl cis-trans isomerase B	Ppib	6	6	6	23.713	216	2789500	411090	278550	390650	748830	368020	592340	232460	34257	23213	32554	62402	30668	49361	0	0	0	0	0	203200
Mus musculus	Q9CR16	Peptidyl-prolyl cis-trans isomerase D	Ppid	2.4	2.4	2.4	40.742	370	1720700	40146	120050	107570	540140	574740	338050	81938	1911.7	5716.7	5122.6	25721	27368	16098	0	0	0	0	0	51494
Mus musculus	Q8BVQ5	Protein phosphatase methylesterase 1	Ppme1	3.4	3.4	3.4	42.256	386	231660	0	0	0	0	0	231660	13627	0	0	0	0	0	13627	0	0	0	0	0	35288
Mus musculus	P63087	Serine/threonine-protein phosphatase PP1-gamma catalytic subunit	Ppp1cc	25.1	25.1	4.3	36.983	323	22002000	1166400	2329300	2902700	5806800	4657500	5139300	1375100	72903	145580	181420	362920	291090	321200	703400	589390	683120	718880	707840	641700
Homo sapiens	Q15435	Protein phosphatase 1 regulatory subunit 7	PPP1R7	5	5	5	41.564	360	1833800	0	261990	0	1029100	487310	55389	87325	0	12476	0	49006	23205	2637.6	0	0	0	141930	0	0
Mus musculus	Q3UM45	Protein phosphatase 1 regulatory subunit 7	Ppp1r7	8	8	8	41.291	361	4525000	0	720360	218250	1637800	1475200	473360	215480	0	34303	10393	77992	70247	22541	0	146880	0	0	139780	0
Mus musculus	P63330	Serine/threonine-protein phosphatase 2A catalytic subunit alpha isoform	Ppp2ca	20.4	20.4	20.4	35.608	309	13889000	1647700	2501900	1110300	2274000	3120200	3234800	868070	102980	156370	69393	142130	195010	202180	550850	661430	383720	413420	540280	581640
Mus musculus	Q76MZ3	Serine/threonine-protein phosphatase 2A 65 kDa regulatory subunit A alpha isoform	Ppp2r1a	20.7	20.7	20.7	65.322	589	22323000	1031500	1088400	3436400	4625900	7009600	5130900	697580	32235	34011	107390	144560	219050	160340	560420	650010	1077000	916660	598690	601060
Mus musculus	Q6ZWR4	Serine/threonine-protein phosphatase 2A 55 kDa regulatory subunit B beta isoform	Ppp2r2b	3.2	3.2	3.2	51.71	443	194610	0	50315	0	0	144300	0	8846	0	2287	0	0	6559	0	0	0	0	0	11990	0
Mus musculus	P35700	Peroxiredoxin-1	Prdx1	50.8	50.8	50.8	22.176	199	76597000	7990500	6663000	9345600	20219000	13381000	18997000	5106400	532700	444200	623040	1348000	892070	1266500	4535500	3876700	6188800	3903800	4125800	6404600
Mus musculus	Q61171	Peroxiredoxin-2	Prdx2	43.9	43.9	43.9	21.778	198	99009000	11468000	9425600	10852000	25636000	19315000	22312000	7616100	882170	725040	834780	1972000	1485800	1716300	6291000	6310400	6379100	5295900	6226500	7066100
Mus musculus	P20108	Thioredoxin-dependent peroxide reductase, mitochondrial	Prdx3	28	28	28	28.127	257	17308000	1877800	1442700	2312500	4922300	3679700	3072600	1018100	110460	84867	136030	289550	216450	180740	1098000	867790	1398200	835230	1173400	1252800
Mus musculus	O08807	Peroxiredoxin-4	Prdx4	6.9	4	4	31.052	274	15984000	2141300	1599900	2151600	3955100	2843500	3292500	940230	125960	94109	126560	232650	167260	193680	0	0	0	0	0	1124500
Mus musculus	P99029	Peroxiredoxin-5, mitochondrial	Prdx5	56.7	56.7	56.7	21.897	210	88615000	8017200	8403700	11750000	26861000	12530000	21054000	6329700	572660	600270	839280	1918600	894980	1503800	6506900	7313500	5627000	4833500	6263800	4731200
Mus musculus	O08709	Peroxiredoxin-6	Prdx6	68.8	68.8	68.8	24.87	224	197030000	15696000	13240000	15017000	74246000	40849000	37981000	13135000	1046400	882690	1001200	4949800	2723200	2532000	9090500	8535300	8763700	10463000	10312000	8378300
Homo sapiens	P13727	Bone marrow proteoglycan	PRG2	5.9	5.9	5.9	25.205	222	282710	0	0	282710	0	0	0	20194	0	0	20194	0	0	0	0	0	201950	0	0	0
Mus musculus	P05132	cAMP-dependent protein kinase catalytic subunit alpha	Prkaca	6	6	3.4	40.57	351	7385300	234010	901470	536760	1809600	2382600	1520900	410290	13000	50082	29820	100530	132360	84494	101330	125260	131140	309980	203470	376550
Mus musculus	P68181	cAMP-dependent protein kinase catalytic subunit beta	Prkacb	6	3.4	3.4	40.707	351	2433600	132380	379750	156080	630920	819280	315210	135200	7354.4	21097	8670.8	35051	45516	17512	0	0	0	0	0	66904
Mus musculus	P12367	cAMP-dependent protein kinase type II-alpha regulatory subunit	Prkar2a	21.2	21.2	17.5	45.389	401	18123000	612740	2267800	1580000	4970900	5462000	3229800	953860	32250	119360	83157	261620	287480	169990	205140	222600	265810	292880	291250	382810
Mus musculus	P31324	cAMP-dependent protein kinase type II-beta regulatory subunit	Prkar2b	7.5	3.8	3.8	46.167	416	1086800	0	212460	127930	343770	285090	117580	47254	0	9237.2	5562.2	14947	12395	5112.2	0	0	0	0	0	12505
Homo sapiens	P17252	Protein kinase C alpha type	PRKCA	3.9	3.9	3.9	76.749	672	5038100	321800	477920	264370	1752100	1341900	879980	152670	9751.6	14482	8011.3	53095	40664	26666	0	115130	0	177520	307890	153310
Mus musculus	P68404	Protein kinase C beta type	Prkcb	1.8	1.8	1.8	76.75	671	409890	0	21478	0	136390	146380	105640	11711	0	613.64	0	3896.9	4182.4	3018.2	0	0	0	0	0	20458
Mus musculus	O54990	Prominin-1	Prom1	2	2	2	97.112	867	1888800	0	423210	85693	366870	1013000	0	49705	0	11137	2255.1	9654.5	26658	0	0	0	0	0	178940	0
Mus musculus	Q99PV0	Pre-mRNA-processing-splicing factor 8	Prpf8	7.6	7.6	7.6	273.61	2335	9097300	190740	611770	494770	4124800	2892200	783080	71633	1501.9	4817.1	3895.8	32479	22773	6166	344820	519980	427770	829310	1121400	601000
Mus musculus	P15499	Peripherin-2	Prph2	34.4	34.4	34.4	39.259	346	483980000	40129000	42912000	43243000	121050000	94409000	142240000	32265000	2675300	2860800	2882900	8069900	6294000	9482300	16487000	14002000	12473000	17931000	12720000	14005000
Mus musculus	Q8R574	Phosphoribosyl pyrophosphate synthase-associated protein 2	Prpsap2	7.3	7.3	7.3	40.88	369	933620	0	0	169810	440310	0	323490	40592	0	0	7383.2	19144	0	14065	0	0	0	0	0	68661
Mus musculus	Q61207	Prosaposin	Psap	2	2	2	61.422	557	2032000	87824	132300	262500	656090	342580	550730	63501	2744.5	4134.4	8203	20503	10706	17210	0	0	0	0	0	334570
Mus musculus	Q99JF8	PC4 and SFRS1-interacting protein	Psip1	3.2	3.2	3.2	59.696	528	7913900	54760	1307100	356220	2926900	2680800	587990	293110	2028.1	48411	13193	108410	99290	21777	0	279990	0	270450	286080	0
Mus musculus	P49722	Proteasome subunit alpha type-2	Psma2	14.1	14.1	14.1	25.926	234	3395000	0	106880	265990	1530400	907760	583970	261160	0	8221.8	20461	117730	69828	44921	0	0	0	255990	186120	141040
Mus musculus	O70435	Proteasome subunit alpha type-3	Psma3	8.6	8.6	8.6	28.405	255	4089700	271330	483670	542580	1379700	898010	514420	314590	20871	37205	41737	106130	69078	39571	249060	233590	397740	213640	219630	0
Mus musculus	Q9R1P0	Proteasome subunit alpha type-4	Psma4	3.8	3.8	3.8	29.47	261	1774300	95956	204200	0	676750	434690	362690	136480	7381.3	15707	0	52058	33438	27899	0	0	0	0	0	82081
Mus musculus	Q9QUM9	Proteasome subunit alpha type-6	Psma6	21.5	21.5	21.5	27.372	246	11256000	624380	1321400	1433700	2971400	2604200	2300800	662110	36728	77727	84335	174790	153190	135340	661450	584360	1017800	394210	767020	448870
Mus musculus	Q9Z2U0	Proteasome subunit alpha type-7	Psma7	16.1	16.1	16.1	27.855	248	10794000	701980	1183200	954590	2950800	2503900	2499100	770970	50141	84517	68185	210770	178850	178510	670820	612350	664520	480310	594610	559370
Mus musculus	O09061	Proteasome subunit beta type-1	Psmb1	5.8	5.8	5.8	26.372	240	2666600	368130	207760	386810	608350	531540	563990	205120	28317	15982	29755	46796	40888	43384	0	0	0	0	0	193470
Mus musculus	Q9R1P3	Proteasome subunit beta type-2	Psmb2	5.5	5.5	5.5	22.906	201	2445900	304140	257950	205250	830940	529420	318240	244590	30414	25795	20525	83094	52942	31824	0	0	0	0	0	109170
Mus musculus	Q9R1P1	Proteasome subunit beta type-3	Psmb3	16.6	16.6	16.6	22.965	205	3816400	352110	376210	324290	1285500	830820	647470	424040	39123	41801	36032	142830	92314	71941	0	228400	0	331510	238120	182730
Mus musculus	O55234	Proteasome subunit beta type-5	Psmb5	8	8	8	28.532	264	3114300	228940	180250	232570	1796400	0	676130	194640	14309	11266	14536	112270	0	42258	0	0	0	274930	0	0
Mus musculus	Q60692	Proteasome subunit beta type-6	Psmb6	8.8	8.8	8.8	25.378	238	5948100	609820	525820	689430	1354200	1137100	1631800	540740	55438	47802	62676	123110	103370	148340	338590	312280	449370	292810	351350	514710
Mus musculus	P54775	26S protease regulatory subunit 6B	Psmc4	4.3	4.3	4.3	47.408	418	426370	0	118800	0	142330	165250	0	17055	0	4752.1	0	5693	6609.8	0	0	0	0	0	8892.1	0
Mus musculus	P62334	26S protease regulatory subunit 10B	Psmc6	7.5	7.5	7.5	44.172	389	2074500	0	224960	199900	271410	1012500	365750	98786	0	10712	9519	12924	48214	17417	0	0	62222	0	91016	57557
Mus musculus	Q3TXS7	26S proteasome non-ATPase regulatory subunit 1	Psmd1	3.5	3.5	3.5	105.73	953	2060900	246870	124450	0	802280	596830	290510	43849	5252.5	2647.8	0	17070	12698	6181	93604	0	0	114460	106020	57053
Mus musculus	Q8BG32	26S proteasome non-ATPase regulatory subunit 11	Psmd11	3.1	3.1	3.1	47.436	422	915420	0	0	107710	317610	333130	156980	33904	0	0	3989.2	11763	12338	5814.1	0	0	0	0	0	23912
Mus musculus	Q8VDM4	26S proteasome non-ATPase regulatory subunit 2	Psmd2	4.1	4.1	4.1	100.2	908	4562500	376370	748050	177350	1448200	1268000	544590	93113	7681.1	15266	3619.4	29555	25877	11114	141340	209630	0	191600	175140	152420
Mus musculus	P14685	26S proteasome non-ATPase regulatory subunit 3	Psmd3	2.8	2.8	2.8	60.718	530	291840	0	0	48579	243260	0	0	8583.4	0	0	1428.8	7154.6	0	0	0	0	0	24267	0	0
Mus musculus	Q99JI4	26S proteasome non-ATPase regulatory subunit 6	Psmd6	3.9	3.9	3.9	45.536	389	1380000	0	279540	187260	291150	473740	148330	53078	0	10752	7202.1	11198	18221	5705.1	0	0	0	0	0	31484
Mus musculus	P26516	26S proteasome non-ATPase regulatory subunit 7	Psmd7	5.3	5.3	5.3	36.539	321	2862800	0	178680	460710	1169100	863330	190960	190860	0	11912	30714	77943	57556	12731	0	0	123820	112240	89811	60769
Mus musculus	Q9CX56	26S proteasome non-ATPase regulatory subunit 8	Psmd8	8.5	8.5	8.5	39.93	353	193550	0	59813	0	91631	42104	0	10753	0	3323	0	5090.6	2339.1	0	0	0	0	0	7641.5	0
Mus musculus	Q91Z31	Polypyrimidine tract-binding protein 2	Ptbp2	5.6	5.6	5.6	57.488	531	430070	0	102170	0	0	171340	156560	22635	0	5377.3	0	0	9018	8240.2	0	0	0	0	0	19525
Mus musculus	Q8BWM0	Prostaglandin E synthase 2	Ptges2	3.6	3.6	3.6	43.323	384	1496900	210530	206320	108200	324390	354900	292560	59876	8421.3	8252.7	4328.1	12976	14196	11702	0	0	0	0	0	55515
Mus musculus	Q9R0Q7	Prostaglandin E synthase 3	Ptges3	18.8	18.8	18.8	18.721	160	5639600	163410	340660	651010	1583000	965990	1935600	626630	18156	37851	72334	175890	107330	215070	0	0	0	0	0	530750
Mus musculus	P26350	Prothymosin alpha	Ptma	12.6	12.6	12.6	12.254	111	3568400	561290	0	813340	525010	286510	1382200	1189500	187100	0	271110	175000	95503	460740	0	0	0	0	0	343760
Mus musculus	Q9D0J8	Parathymosin	Ptms	10.9	10.9	10.9	11.43	101	5377500	201350	681070	1140800	1379200	388870	1586200	1792500	67117	227020	380280	459740	129620	528720	0	0	539400	304720	0	391170
Mus musculus	Q8R2Y8	Peptidyl-tRNA hydrolase 2, mitochondrial	Ptrh2	8.3	8.3	8.3	19.526	181	954850	95775	59901	88822	307220	211300	191830	106090	10642	6655.7	9869.1	34135	23478	21314	0	0	0	0	0	65806
Mus musculus	P42669	Transcriptional activator protein Pur-alpha	Pura	27.1	27.1	27.1	34.883	321	43107000	498830	3753100	4815700	10917000	14196000	8926000	5388400	62354	469140	601960	1364700	1774500	1115700	256700	1064000	1277800	1529300	1503600	1284000
Mus musculus	O35295	Transcriptional activator protein Pur-beta	Purb	19.4	19.4	19.4	33.901	324	6019200	127730	406360	354920	1503000	2566000	1061200	668800	14192	45151	39435	167000	285120	117910	0	0	0	193780	270160	238260
Mus musculus	Q8CI94	Glycogen phosphorylase, brain form	Pygb	16.4	7.4	7.4	96.729	843	9761400	331230	1640900	494100	3130000	3074100	1091100	207690	7047.5	34913	10513	66596	65406	23214	389760	362220	315550	319080	404140	288650
Mus musculus	Q9WUB3	Glycogen phosphorylase, muscle form	Pygm	22.9	22.9	13.9	97.285	842	65673000	5642400	9492600	4697000	19193000	16979000	9669200	1287700	110640	186130	92099	376330	332930	189590	2579100	2631300	3529800	2323800	2227300	2510300
Mus musculus	Q8BVI4	Dihydropteridine reductase	Qdpr	11.2	11.2	11.2	25.57	241	6723500	475490	920910	864160	1676800	1278900	1507300	480250	33964	65779	61726	119770	91351	107660	492670	475930	597970	244830	307220	321280
Mus musculus	P61027	Ras-related protein Rab-10	Rab10	11	5.5	5.5	22.541	200	1407300	141430	180980	70216	637840	265300	111500	108250	10879	13921	5401.3	49065	20408	8577.1	0	0	0	120290	0	0
Mus musculus	P46638	Ras-related protein Rab-11B	Rab11b	38.1	38.1	38.1	24.489	218	31067000	2450900	2996300	4082600	9884300	6571500	5081000	2071100	163390	199750	272170	658950	438100	338730	1607900	1875600	1888000	1464900	1540900	1161800
Mus musculus	Q91V41	Ras-related protein Rab-14	Rab14	20	20	20	23.897	215	7607400	542230	879020	953240	2874800	1368100	990020	475460	33889	54939	59577	179670	85507	61876	0	617310	617210	431710	471990	320590
Mus musculus	P35293	Ras-related protein Rab-18	Rab18	18	18	18	23.035	206	6995400	476510	658380	866120	1983000	1224400	1787100	538110	36655	50645	66624	152530	94184	137470	350100	375430	529710	373070	360020	621070
Mus musculus	P62821	Ras-related protein Rab-1A	Rab1A	26.3	26.3	7.8	22.677	205	40863000	5014900	3822900	4874800	11993000	7072900	8083600	2724200	334330	254860	324990	799550	471530	538910	2593800	2378100	2825100	2558200	2756300	2425600
Mus musculus	Q9D1G1	Ras-related protein Rab-1B	Rab1b	26.9	8	8	22.187	201	2498200	304230	299600	226720	578250	606130	483240	166540	20282	19974	15115	38550	40409	32216	0	0	0	0	0	165770
Mus musculus	P53994	Ras-related protein Rab-2A	Rab2a	28.8	28.8	28.8	23.547	212	20545000	3035600	2098700	2645400	5450100	3773200	3541500	1467500	216830	149910	188960	389290	269510	252960	1492500	1263200	1629300	1096700	1171100	1473200
Mus musculus	P63011	Ras-related protein Rab-3A	Rab3a	26.4	26.4	17.7	24.97	220	49635000	2945000	5028700	3246700	16869000	14455000	7090600	3818100	226540	386820	249740	1297600	1111900	545430	1670600	2068300	798760	3551800	4397600	2082400
Mus musculus	P35276	Ras-related protein Rab-3D	Rab3d	13.7	5	5	24.416	219	47670000	4081300	5457000	4629700	13740000	10305000	9456600	3405000	291520	389780	330700	981420	736070	675470	0	1760900	2286100	2458800	3338600	2641600
Mus musculus	Q9CQD1	Ras-related protein Rab-5A	Rab5a	10.2	10.2	10.2	23.598	215	13340000	984820	849220	1198300	4121900	2925200	3260700	1212700	89529	77202	108940	374710	265930	296420	0	388060	505780	900130	636400	972580
Homo sapiens	P61020	Ras-related protein Rab-5B	RAB5B	10.2	10.2	10.2	23.707	215	13228000	984820	737360	1198300	4121900	2925200	3260700	1202600	89529	67032	108940	374710	265930	296420	0	0	580600	864510	713710	893700
Mus musculus	P61294	Ras-related protein Rab-6B	Rab6b	16.3	16.3	16.3	23.461	208	67264000	7731500	6806800	7162300	17970000	12728000	14865000	5174200	594730	523600	550940	1382300	979100	1143500	5074100	4495500	4912600	2730100	3010500	3700600
Mus musculus	P51150	Ras-related protein Rab-7a	Rab7a	28	28	28	23.489	207	20277000	2342200	1689900	2736600	6513700	3672000	3322300	1448300	167300	120700	195470	465270	262290	237300	1391600	1331400	1439800	1052100	963980	1083700
Mus musculus	P55258	Ras-related protein Rab-8A	Rab8a	12.1	6.8	6.8	23.668	207	543800	73710	59140	40311	148710	143120	78813	41831	5670	4549.2	3100.9	11439	11009	6062.5	0	0	0	0	0	27036
Homo sapiens	P63000	Ras-related C3 botulinum toxin substrate 1	RAC1	15.1	9.4	9.4	21.45	192	13587000	1119200	595520	1534800	3901400	3077800	3358400	1698400	139900	74439	191850	487680	384720	419800	662240	441180	1309700	1114800	1248400	1788000
Mus musculus	Q05144	Ras-related C3 botulinum toxin substrate 2	Rac2	15.1	9.4	9.4	21.441	192	11694000	870070	470790	1309500	3356900	2328600	3358400	1461800	108760	58848	163680	419610	291070	419800	430350	296220	858570	736470	591770	1235800
Mus musculus	P63321	Ras-related protein Ral-A	Rala	7.3	7.3	7.3	23.553	206	1678800	55334	106010	204830	719890	592740	0	186530	6148.2	11779	22759	79988	65860	0	0	0	0	0	144540	0
Mus musculus	P62827	GTP-binding nuclear protein Ran	Ran	44.4	44.4	44.4	24.423	216	107140000	4536300	10360000	10691000	36153000	26535000	18865000	9740000	412390	941830	971920	3286700	2412200	1715000	5447800	4786700	6691300	5163000	6190400	4842700
Mus musculus	P34022	Ran-specific GTPase-activating protein	Ranbp1	5.4	5.4	5.4	23.596	203	1889600	0	278210	101340	621920	340650	547490	236200	0	34776	12667	77739	42581	68437	0	0	0	0	0	123900
Homo sapiens	P62834	Ras-related protein Rap-1A	RAP1A	20.7	20.7	20.7	20.987	184	6215400	179720	344240	765630	2199600	1396900	1329400	621540	17972	34424	76563	219960	139690	132940	298810	558670	420180	590890	573260	441200
Mus musculus	Q99JI6	Ras-related protein Rap-1b	Rap1b	26.1	26.1	26.1	20.825	184	8756000	439680	1013200	1048500	2672300	1705400	1876900	875600	43968	101320	104850	267230	170540	187690	398720	593000	636210	591060	554460	475830
Mus musculus	Q3U186	Probable arginine--tRNA ligase, mitochondrial	Rars2	2.1	2.1	2.1	65.335	578	299030	0	35447	0	155890	107690	0	8306.3	0	984.65	0	4330.2	2991.5	0	0	0	0	0	17602	0
Mus musculus	Q8VH51	RNA-binding protein 39	Rbm39	4.9	4.9	4.9	59.406	530	1685900	211620	219300	221330	478480	341000	214120	70244	8817.7	9137.6	9222.2	19937	14208	8921.5	191880	227660	185960	135550	133880	159980
Mus musculus	P49194	Retinol-binding protein 3	Rbp3	12.6	12.6	12.6	134.45	1234	10591000	272650	906710	209650	3816000	3618900	1766800	199820	5144.3	17108	3955.6	72000	68281	33336	399040	413940	237830	634420	773700	685410
Mus musculus	Q8BP92	Reticulocalbin-2	Rcn2	4.7	4.7	4.7	37.27	320	2297200	0	0	381890	589940	936160	389160	164080	0	0	27278	42139	66869	27797	0	0	0	0	0	82600
Mus musculus	P34057	Recoverin	Rcvrn	55.9	55.9	55.9	23.406	202	86530000	7493300	8657100	8767900	26755000	17806000	17052000	6656200	576410	665930	674460	2058000	1369700	1311700	5216300	5164300	4638600	5756200	5353900	5704200
Mus musculus	Q8BYK4	Retinol dehydrogenase 12	Rdh12	38.3	38.3	38.3	35.292	316	112520000	5500000	9646400	21553000	31320000	21860000	22640000	6618800	323530	567440	1267800	1842400	1285900	1331800	3616800	3346000	8474000	3970900	4582200	4346600
Homo sapiens	Q9HBH5	Retinol dehydrogenase 14	RDH14	2.4	2.4	2.4	36.864	336	13267000	428360	1547000	2205700	4319800	2101500	2664600	663350	21418	77350	110280	215990	105080	133230	0	0	0	0	0	577040
Mus musculus	Q9JM62	Receptor expression-enhancing protein 6	Reep6	20.4	20.4	20.4	22.204	201	6292000	546280	218080	1205400	1469100	1724100	1129100	898860	78040	31155	172200	209880	246290	161300	484910	0	431900	351160	372660	435510
Mus musculus	O54828	Regulator of G-protein signaling 9	Rgs9	3.4	3.4	3.4	76.977	675	7659300	372710	886260	467290	1690700	2450000	1792300	182360	8874.1	21101	11126	40254	58334	42675	0	180680	158180	166970	222370	244840
Mus musculus	P15409	Rhodopsin	Rho	19	19	19	39.069	348	1572400000	129820000	170870000	121980000	442690000	341950000	365130000	196550000	16228000	21358000	15248000	55336000	42743000	45641000	71754000	61163000	69062000	54053000	49398000	56908000
Mus musculus	Q9QUI0	Transforming protein RhoA	Rhoa	33.2	33.2	33.2	21.782	193	5907800	70863	391740	867530	2265800	907960	1403900	738470	8857.8	48967	108440	283230	113490	175480	0	324590	394630	385200	310190	280650
Mus musculus	Q8BG51	Mitochondrial Rho GTPase 1	Rhot1	14.9	14.9	13.2	72.241	631	15079000	1422300	1727800	1269500	3976600	3237600	3445400	502640	47409	57594	42318	132550	107920	114850	715260	580420	745970	670600	510440	571970
Mus musculus	Q8JZN7	Mitochondrial Rho GTPase 2	Rhot2	6	4.2	4.2	69.07	620	3586900	26223	137400	453440	1173600	563580	1232600	155950	1140.1	5973.9	19715	51028	24503	53592	0	0	133890	0	0	0
Mus musculus	Q9Z275	Retinaldehyde-binding protein 1	Rlbp1	58.4	58.4	58.4	36.408	317	104560000	7850300	13384000	12112000	22690000	26570000	21950000	6534800	490640	836520	757010	1418100	1660700	1371900	3756000	4343300	4081100	3304400	4355400	3951900
Mus musculus	Q99M28	RNA-binding protein with serine-rich domain 1	Rnps1	4.9	4.9	4.9	34.208	305	1517000	165020	158690	151170	530020	319870	192230	126420	13752	13224	12597	44169	26656	16019	0	0	0	0	0	148680
Mus musculus	Q3TDK6	Protein rogdi homolog	Rogdi	6.6	6.6	6.6	32.1	287	2276300	300680	317340	263940	548410	537110	308780	113810	15034	15867	13197	27421	26856	15439	0	0	0	0	0	58594
Mus musculus	P32958	Rod outer segment membrane protein 1	Rom1	47	47	47	37.265	351	368350000	38670000	44461000	46819000	84498000	81123000	72782000	33487000	3515500	4041900	4256300	7681600	7374900	6616600	13955000	12986000	13465000	14764000	13935000	11552000
Mus musculus	P53026	60S ribosomal protein L10a	Rpl10a	9.7	9.7	9.7	24.916	217	8194300	212260	416780	643340	3062700	2125600	1733600	819430	21226	41678	64334	306270	212560	173360	277890	274320	380370	433600	427650	372580
Mus musculus	Q9CXW4	60S ribosomal protein L11	Rpl11	12.9	12.9	12.9	20.252	178	13601000	1367600	1131100	1387900	3525400	2782100	3407100	1360100	136760	113110	138790	352540	278210	340710	728240	694270	877640	741460	877840	1148200
Mus musculus	P35979	60S ribosomal protein L12	Rpl12	33.9	33.9	33.9	17.804	165	13424000	1558500	976200	1437600	4196800	3258700	1996100	1491500	173170	108470	159740	466310	362080	221790	756840	602520	785070	732500	851100	1167500
Mus musculus	P47963	60S ribosomal protein L13	Rpl13	8.1	8.1	8.1	24.305	211	4648700	219230	438940	441430	1455000	780910	1313300	516530	24359	48771	49048	161660	86768	145920	224160	218980	318270	221540	207560	259240
Mus musculus	Q9CR57	60S ribosomal protein L14	Rpl14	17.1	17.1	17.1	23.564	217	2299900	345900	279110	524110	50569	35850	1064300	459970	69181	55822	104820	10114	7170.1	212870	0	0	424540	0	0	157680
Mus musculus	Q9CZM2	60S ribosomal protein L15	Rpl15	9.3	9.3	9.3	24.146	204	5584000	58148	144420	188910	3221300	1031600	939540	507630	5286.2	13129	17174	292850	93785	85412	0	0	0	310160	300310	167650
Mus musculus	P35980	60S ribosomal protein L18	Rpl18	24.5	24.5	24.5	21.644	188	32956000	1858400	1062700	22582000	3213600	2678800	1559800	4708000	265490	151820	3226100	459090	382680	222830	3446100	2813100	3695300	1263200	1486900	1747100
Mus musculus	P62717	60S ribosomal protein L18a	Rpl18a	9.1	9.1	9.1	20.732	176	2947100	412150	269290	325280	1031700	455290	453370	327460	45794	29921	36142	114640	50588	50374	197720	169510	187700	226140	158070	164230
Mus musculus	P67984	60S ribosomal protein L22	Rpl22	18.8	18.8	18.8	14.759	128	6460400	0	211510	599260	2365900	659280	2624400	1615100	0	52878	149810	591480	164820	656110	0	229530	321700	394470	374700	468540
Mus musculus	P62830	60S ribosomal protein L23	Rpl23	14.3	14.3	14.3	14.865	140	3452800	0	479320	608320	916870	450790	997480	383640	0	53257	67592	101870	50088	110830	0	0	0	0	0	251130
Mus musculus	P62751	60S ribosomal protein L23a	Rpl23a	8.3	8.3	8.3	17.695	156	4804400	554220	425000	436180	1264000	882830	1242100	800730	92370	70834	72697	210670	147140	207020	0	0	0	0	0	426100
Mus musculus	Q8BP67	60S ribosomal protein L24	Rpl24	10.8	10.8	10.8	17.779	157	3563100	0	199340	681790	1222700	613480	845760	445380	0	24917	85224	152830	76685	105720	0	0	353620	271500	237490	293740
Mus musculus	P61358	60S ribosomal protein L27	Rpl27	12.5	12.5	12.5	15.798	136	5045800	476890	309880	537890	1261000	710010	1750100	840960	79481	51646	89648	210160	118340	291690	0	0	0	210450	227780	490490
Mus musculus	P62889	60S ribosomal protein L30	Rpl30	24.3	24.3	24.3	12.784	115	5433600	0	717830	724240	1717700	1041700	1232100	905590	0	119640	120710	286280	173610	205350	0	0	0	281550	162170	149550
Mus musculus	P62900	60S ribosomal protein L31	Rpl31	19.2	19.2	19.2	14.463	125	2976300	58064	185880	554980	915230	295300	966850	425190	8294.8	26555	79283	130750	42186	138120	0	0	244120	211770	0	249070
Mus musculus	Q6ZWV7	60S ribosomal protein L35	Rpl35	8.1	8.1	8.1	14.552	123	2700700	0	162860	398490	752200	324310	1062800	900220	0	54286	132830	250730	108100	354270	0	0	0	0	0	253610
Mus musculus	Q9JJI8	60S ribosomal protein L38	Rpl38	50	50	50	8.2038	70	6346400	252220	653210	956100	1851100	1657200	976450	2115500	84073	217740	318700	617040	552410	325480	492020	654530	731380	777390	825460	541680
Mus musculus	Q9D8E6	60S ribosomal protein L4	Rpl4	14.3	14.3	14.3	47.153	419	11094000	537260	1714900	995320	2607100	3168300	2071500	693400	33579	107180	62208	162950	198020	129470	254170	181060	178630	113480	159090	207990
Mus musculus	P47911	60S ribosomal protein L6	Rpl6	17.2	17.2	17.2	33.509	296	9274000	103120	857450	711250	2241600	3247600	2113000	662430	7365.6	61247	50804	160110	231970	150930	0	155520	159220	436420	454550	256500
Mus musculus	P14148	60S ribosomal protein L7	Rpl7	22.6	22.6	22.6	31.419	270	20500000	1238800	1211400	2960000	5448100	5298100	4343900	1577000	95293	93185	227690	419090	407550	334150	816870	703810	669760	663590	777090	681900
Mus musculus	P12970	60S ribosomal protein L7a	Rpl7a	21.8	21.8	21.8	29.976	266	23913000	1417900	1384200	2083500	6962500	5868100	6197100	2173900	128900	125840	189410	632950	533460	563370	586910	675700	738830	1088000	804310	1037400
Mus musculus	P51410	60S ribosomal protein L9	Rpl9	19.3	19.3	19.3	21.881	192	2456700	0	0	319600	1090200	511840	535010	272960	0	0	35512	121130	56871	59446	0	0	0	237150	141250	0
Mus musculus	P14869	60S acidic ribosomal protein P0	Rplp0	17.7	17.7	17.7	34.216	317	9971300	545290	868130	1381600	2496000	1904800	2775500	767020	41946	66779	106280	192000	146520	213500	361970	304020	320630	333370	328590	287910
Homo sapiens	Q8NHW5	60S acidic ribosomal protein P0-like	RPLP0P6	7.9	7.9	7.9	34.364	317	5524300	249210	357730	938500	1260100	1020200	1698600	394600	17801	25552	67036	90010	72871	121330	0	0	0	0	0	288770
Mus musculus	P47955	60S acidic ribosomal protein P1	Rplp1	14	14	14	11.475	114	2284400	0	240240	616660	455610	476710	495210	761480	0	80081	205550	151870	158900	165070	0	0	0	0	0	68385
Mus musculus	P99027	60S acidic ribosomal protein P2	Rplp2	16.5	16.5	16.5	11.651	115	317850	0	84741	93482	28725	63084	47819	63570	0	16948	18696	5745.1	12617	9563.8	0	0	0	0	0	5060.3
Mus musculus	Q91YQ5	Dolichyl-diphosphooligosaccharide--protein glycosyltransferase subunit 1	Rpn1	10.9	10.9	10.9	68.527	608	6131600	248620	515270	307960	2416600	1093900	1549300	165720	6719.4	13926	8323.3	65313	29565	41873	145290	101490	160380	188570	315560	266920
Mus musculus	Q9DBG6	Dolichyl-diphosphooligosaccharide--protein glycosyltransferase subunit 2	Rpn2	4.3	4.3	4.3	69.062	631	2091700	0	356130	0	587350	744930	403250	90942	0	15484	0	25537	32388	17532	0	97899	0	87350	114350	105420
Mus musculus	P63325	40S ribosomal protein S10	Rps10	5.5	5.5	5.5	18.916	165	2290000	285610	248260	205070	822610	430250	298170	286250	35701	31032	25634	102830	53781	37271	0	0	0	0	136950	0
Mus musculus	P62281	40S ribosomal protein S11	Rps11	6.3	6.3	6.3	18.431	158	4624400	467500	471590	701660	1010800	809830	1163000	462440	46750	47159	70166	101080	80983	116300	0	0	0	0	0	398960
Mus musculus	P62301	40S ribosomal protein S13	Rps13	17.9	17.9	17.9	17.222	151	3881200	85042	170950	546010	1615100	700360	763790	431250	9449.1	18995	60668	179450	77818	84866	0	132980	158870	332550	330200	96020
Mus musculus	P62245	40S ribosomal protein S15a	Rps15a	17.7	17.7	17.7	14.839	130	5815600	0	839240	1252400	746990	991590	1985400	726950	0	104900	156550	93374	123950	248170	0	150920	159180	0	0	220400
Mus musculus	P14131	40S ribosomal protein S16	Rps16	14.4	14.4	14.4	16.445	146	14380000	608130	1888200	2091100	3802500	2541100	3449200	1307300	55285	171650	190100	345690	231010	313560	615070	1589000	659490	661040	980790	867750
Mus musculus	P62270	40S ribosomal protein S18	Rps18	9.9	9.9	9.9	17.718	152	10377000	770130	1386700	1591700	2977600	1241300	2409800	1153000	85570	154080	176860	330850	137920	267750	547950	1253100	676020	418680	676230	479970
Mus musculus	P25444	40S ribosomal protein S2	Rps2	19.8	19.8	19.8	31.231	293	31560000	1267600	1595400	4472000	8653100	7312800	8258800	1753300	70425	88633	248440	480730	406270	458820	1009000	823390	1022700	1279200	1136100	1366500
Mus musculus	P60867	40S ribosomal protein S20	Rps20	19.3	19.3	19.3	13.373	119	10629000	746960	741520	1534100	2907600	1671700	3026800	2125700	149390	148300	306810	581520	334340	605370	615950	524710	594900	644880	663530	535260
Mus musculus	P62267	40S ribosomal protein S23	Rps23	7.7	7.7	7.7	15.807	143	4992600	155980	557800	662680	1560800	776690	1278700	832110	25997	92966	110450	260130	129450	213120	0	0	0	0	0	309050
Mus musculus	P62849	40S ribosomal protein S24	Rps24	9	9	9	15.423	133	1078100	29085	82947	225100	482060	258880	0	179680	4847.5	13824	37517	80343	43147	0	0	0	0	0	87366	0
Mus musculus	P62855	40S ribosomal protein S26	Rps26	13	13	13	13.015	115	1246800	149200	74681	381670	269990	98349	272930	249360	29840	14936	76335	53999	19670	54585	0	0	166610	0	0	0
Mus musculus	Q6ZWU9	40S ribosomal protein S27	Rps27	22.6	22.6	22.6	9.461	84	1849000	159330	65245	172300	476300	350910	624900	462250	39833	16311	43075	119080	87728	156220	191080	0	149480	173070	180370	394730
Mus musculus	P62908	40S ribosomal protein S3	Rps3	26.7	26.7	26.7	26.674	243	23865000	857810	3052600	3607900	6408500	4349500	5589000	1256100	45148	160660	189890	337290	228920	294160	1335700	1008600	1265800	917530	995190	1298400
Mus musculus	P97351	40S ribosomal protein S3a	Rps3a	14.8	14.8	14.8	29.885	264	17922000	1187100	1721800	2159700	4871900	3944800	4036500	1054200	69831	101290	127040	286580	232050	237440	461110	457560	565790	854550	744190	752950
Mus musculus	P62702	40S ribosomal protein S4, X isoform	Rps4x	17.9	17.9	17.9	29.597	263	12701000	538660	1025600	1584600	3692200	1870300	3989500	793800	33666	64101	99038	230760	116890	249340	509770	605060	582300	572490	602330	742080
Homo sapiens	P46782	40S ribosomal protein S5	RPS5	7.4	7.4	7.4	22.876	204	2709300	363550	285470	316000	949880	733790	60644	270930	36355	28547	31600	94988	73379	6064.4	271020	260240	263980	267640	304080	0
Mus musculus	P62754	40S ribosomal protein S6	Rps6	8	8	8	28.68	249	2501600	0	0	0	808030	0	1693600	312710	0	0	0	101000	0	211700	0	0	0	0	0	321380
Mus musculus	P62082	40S ribosomal protein S7	Rps7	27.3	27.3	27.3	22.127	194	9155900	1111400	750490	884280	2825500	1836800	1747400	915590	111140	75049	88428	282550	183680	174740	621940	500660	475880	689140	591070	495980
Mus musculus	P62242	40S ribosomal protein S8	Rps8	18.8	18.8	18.8	24.205	208	11840000	547740	1086000	1646700	3440300	2754000	2365700	1315600	60860	120660	182970	382260	306000	262860	607290	634670	650380	609090	831970	612430
Mus musculus	Q6ZWN5	40S ribosomal protein S9	Rps9	18	18	18	22.591	194	16171000	1272700	1716700	2101900	5169400	3279700	2630300	1470100	115700	156070	191080	469940	298160	239120	1007200	966420	1188100	981390	857450	992800
Homo sapiens	Q9HB90	Ras-related GTP-binding protein C	RRAGC	8	8	8	44.223	399	2660300	0	0	0	1892800	767490	0	140010	0	0	0	99620	40394	0	0	0	0	230040	0	0
Mus musculus	Q9Z1L4	Retinoschisin	Rs1	33.9	33.9	33.9	25.575	224	103580000	8903600	6367700	14912000	33597000	17711000	22091000	9416700	809420	578890	1355700	3054300	1610100	2008300	5442000	3784800	6795100	6350700	5391700	7757700
Mus musculus	Q8K0T0	Reticulon-1	Rtn1	2.7	2.7	2.7	83.571	780	21011000	1550700	1358800	2942900	7031300	2590500	5536500	700360	51691	45293	98097	234380	86351	184550	837880	958020	1673800	879420	1232300	1293000
Mus musculus	Q9ES97	Reticulon-3	Rtn3	6.5	6.5	6.5	103.88	964	35378000	5316700	3821000	6124900	8039200	5615200	6461100	862880	129670	93195	149390	196080	136960	157590	3188900	2376800	3697800	1578000	1695800	2075400
Mus musculus	Q99P72	Reticulon-4	Rtn4	4.1	4.1	4.1	126.61	1162	22052000	1136300	882270	2912800	7479400	4116600	5524600	501180	25824	20052	66200	169990	93559	125560	874800	908750	1109000	1214600	1193600	1179100
Mus musculus	Q9CQE8	UPF0568 protein C14orf166 homolog	Rtraf	15.6	15.6	15.6	28.152	244	4328800	138860	414780	311410	1727900	857280	878580	270550	8679	25924	19463	108000	53580	54911	0	158670	177870	297090	205260	247020
Homo sapiens	P05109	Protein S100-A8	S100A8	19.4	19.4	19.4	10.834	93	2875600	0	0	160330	0	2715300	0	359450	0	0	20041	0	339410	0	0	0	0	0	571390	0
Mus musculus	P20443	S-arrestin	Sag	72.7	72.7	70.2	44.93	403	1638600000	70658000	190280000	116300000	534330000	453920000	273170000	74484000	3211700	8648900	5286200	24288000	20633000	12417000	35602000	39569000	32167000	35573000	38781000	39040000
Mus musculus	Q8BGH2	Sorting and assembly machinery component 50 homolog	Samm50	2.3	2.3	2.3	51.863	469	2080300	267030	273200	214910	558010	335570	431530	69342	8901.1	9106.6	7163.6	18600	11186	14384	0	0	0	0	0	49712
Homo sapiens	Q9UL12	Sarcosine dehydrogenase, mitochondrial	SARDH	1.1	1.1	1.1	101.04	918	11318000	1433600	1824300	595170	2515400	2653700	2296000	213550	27049	34421	11230	47461	50070	43321	0	0	0	0	0	653640
Mus musculus	Q9JKD3	Secretory carrier-associated membrane protein 5	Scamp5	4.7	4.7	4.7	26.068	235	145070	0	0	0	0	0	145070	36268	0	0	0	0	0	36268	0	0	0	0	0	102950
Mus musculus	Q91WD9	Secretagogin	Scgn	18.1	18.1	18.1	32.145	276	10040000	1137600	1628200	1210800	2283600	1831700	1947900	627490	71101	101760	75676	142720	114480	121750	315040	428890	479120	361550	374420	341480
Mus musculus	Q8K2B3	Succinate dehydrogenase [ubiquinone] flavoprotein subunit, mitochondrial	Sdha	24.8	24.8	24.8	72.585	664	25490000	2078000	3495600	2625200	5951100	5024700	6315300	772420	62970	105930	79552	180340	152260	191370	1156700	1062700	1253800	819440	949140	1051500
Mus musculus	Q9CQA3	Succinate dehydrogenase [ubiquinone] iron-sulfur subunit, mitochondrial	Sdhb	8.2	8.2	8.2	31.814	282	8997300	338980	755980	629520	3127600	2121100	2024100	473540	17841	39789	33133	164610	111640	106530	336980	386770	397510	486860	536900	458550
Mus musculus	Q9CZB0	Succinate dehydrogenase cytochrome b560 subunit, mitochondrial	Sdhc	16.6	16.6	16.6	18.382	169	2430700	120080	335050	526200	460560	447470	541350	270080	13342	37228	58467	51174	49719	60150	0	57698	62933	56476	54407	59907
Mus musculus	Q9CXV1	Succinate dehydrogenase [ubiquinone] cytochrome b small subunit, mitochondrial	Sdhd	6.3	6.3	6.3	17.014	159	850570	118410	101170	99576	153320	132610	245470	141760	19736	16862	16596	25554	22102	40912	0	0	0	0	0	214820
Mus musculus	O08547	Vesicle-trafficking protein SEC22b	Sec22b	22.8	22.8	22.8	24.74	215	3411800	188550	226360	80130	1342100	854780	719880	284320	15713	18863	6677.5	111840	71232	59990	164530	191700	0	239760	210810	227340
Mus musculus	Q9CQS8	Protein transport protein Sec61 subunit beta	Sec61b	10.4	10.4	10.4	9.9583	96	1158700	95338	77903	138620	342090	177580	327170	193120	15890	12984	23104	57014	29596	54529	0	0	0	0	0	182620
Homo sapiens	P04279	Semenogelin-1	SEMG1	9.7	8	8	52.13	462	497510	0	497510	0	0	0	0	17156	0	17156	0	0	0	0	0	1927600	0	0	0	0
Homo sapiens	Q02383	Semenogelin-2	SEMG2	8.8	8.8	7.4	65.444	582	844870	0	727030	0	0	0	117850	24849	0	21383	0	0	0	3466.1	0	2816800	0	0	0	0
Mus musculus	Q9Z2Q6	Septin-5	Sept5	6.2	6.2	6.2	42.747	369	1580700	362060	0	0	0	869910	348720	71849	16457	0	0	0	39541	15851	0	0	0	0	0	54497
Mus musculus	O55131	Septin-7	Sept7	20	20	20	50.549	436	24130000	871920	2445100	2369500	7611800	6726100	4105400	1049100	37909	106310	103020	330950	292440	178500	322620	345560	366310	384980	358640	438590
Mus musculus	Q9EQU5	Protein SET	Set	8.3	8.3	8.3	33.377	289	1478500	0	0	0	0	0	1478500	164280	0	0	0	0	0	164280	0	0	0	0	0	313820
Mus musculus	Q99NB9	Splicing factor 3B subunit 1	Sf3b1	1.9	1.9	1.9	145.81	1304	1071300	0	118190	64453	257440	438500	192710	17279	0	1906.3	1039.6	4152.3	7072.6	3108.2	0	66254	0	61645	82268	0
Mus musculus	Q921M3	Splicing factor 3B subunit 3	Sf3b3	2.1	2.1	2.1	135.55	1217	5601200	221760	335490	164780	2186100	1930500	762560	107720	4264.7	6451.8	3168.9	42041	37125	14665	270950	210020	231600	288330	185880	281650
Mus musculus	O70456	14-3-3 protein sigma	Sfn	13.3	3.2	3.2	27.706	248	28121000	1904500	3339000	3749100	8646100	5481700	5001000	1757600	119030	208690	234320	540380	342610	312560	1959100	1734100	2208900	1433000	1475200	1117900
Mus musculus	Q8VIJ6	Splicing factor, proline- and glutamine-rich	Sfpq	11.6	11.6	11.6	75.441	699	13665000	1120500	1485100	907710	4317600	3967400	1866300	455490	37352	49504	30257	143920	132250	62210	530710	573250	531090	514870	569210	481390
Mus musculus	Q91V61	Sideroflexin-3	Sfxn3	50.2	50.2	50.2	35.406	321	54880000	15810000	5940700	5213500	9357800	9811000	8747100	2888400	832100	312670	274400	492510	516370	460370	2919400	2339600	2634100	2861800	2834400	2587700
Mus musculus	Q925N0	Sideroflexin-5	Sfxn5	5.6	5.6	5.6	37.328	342	7712600	498820	569170	853120	1665500	1366300	2759600	642720	41568	47431	71093	138790	113860	229970	143050	0	0	0	130170	549760
Mus musculus	Q8BG73	SH3 domain-binding glutamic acid-rich-like protein 2	Sh3bgrl2	24.3	24.3	24.3	12.255	107	771810	0	126020	106280	244650	174170	120680	128630	0	21004	17714	40776	29028	20114	0	110350	88222	101520	100000	72521
Mus musculus	Q62420	Endophilin-A1	Sh3gl2	19.3	19.3	19.3	39.955	352	22619000	1271600	5540000	984460	3794900	6105700	4922800	1413700	79478	346250	61529	237180	381610	307670	652480	637160	0	685230	600820	906350
Mus musculus	Q9WTX5	S-phase kinase-associated protein 1	Skp1	15.3	15.3	15.3	18.672	163	3859300	380710	205110	384550	1103600	871260	914090	385930	38071	20511	38455	110360	87126	91409	209360	166260	227140	221570	302960	258990
Mus musculus	Q91V14	Solute carrier family 12 member 5	Slc12a5	18.3	18.3	18.3	126.27	1138	101380000	6654700	13142000	6808300	35299000	25097000	14381000	2357700	154760	305620	158330	820900	583650	334450	5951600	6696800	6372500	5797800	6706400	5915700
Mus musculus	P53986	Monocarboxylate transporter 1	Slc16a1	6.5	6.5	6.5	53.267	493	6012200	59837	702680	522480	810700	733280	3183200	400810	3989.1	46845	34832	54047	48885	212220	0	0	0	271170	0	565260
Mus musculus	P43006	Excitatory amino acid transporter 2	Slc1a2	2.6	2.6	2.6	62.03	572	1079400	0	284730	0	414990	379700	0	46932	0	12380	0	18043	16509	0	0	0	0	0	68943	0
Mus musculus	P56564	Excitatory amino acid transporter 1	Slc1a3	11	11	11	59.622	543	71587000	1113600	7880100	4686500	26418000	19144000	12344000	4474200	69603	492510	292910	1651100	1196500	771520	571910	2297000	2477000	2710400	2492100	1894700
Mus musculus	Q9CR62	Mitochondrial 2-oxoglutarate/malate carrier protein	Slc25a11	35.4	35.4	35.4	34.155	314	83661000	3911500	8883600	8396700	27261000	16592000	18617000	4921300	230090	522560	493920	1603600	976010	1095100	4256100	4653100	3730300	4225300	4087600	4428200
Mus musculus	Q8BH59	Calcium-binding mitochondrial carrier protein Aralar1	Slc25a12	39.3	39.3	35	74.569	677	109810000	8505400	12975000	7208500	33954000	27859000	19308000	3050300	236260	360420	200240	943180	773860	536340	5144800	4494000	4763600	3083200	4061500	2932700
Mus musculus	Q9QXX4	Calcium-binding mitochondrial carrier protein Aralar2	Slc25a13	6.2	1.9	1.9	74.466	676	9220000	653930	1030300	571300	3104600	1888400	1971500	256110	18165	28619	15870	86240	52455	54764	0	0	0	390210	0	0
Mus musculus	Q9D6M3	Mitochondrial glutamate carrier 1	Slc25a22	42.7	42.7	42.7	34.67	323	53115000	2401700	2354900	7464700	16698000	9251900	14944000	3124400	141270	138520	439100	982240	544230	879050	1122400	628830	1598000	2134200	1678900	1742300
Mus musculus	Q8VEM8	Phosphate carrier protein, mitochondrial	Slc25a3	39.5	39.5	39.5	39.632	357	184410000	8138100	17120000	20237000	65691000	31176000	42052000	9706000	428320	901050	1065100	3457400	1640800	2213200	8454200	8328600	9001100	7948400	7391000	9299300
Homo sapiens	Q9H0C2	ADP/ATP translocase 4	SLC25A31	16.5	7.6	7.6	35.021	315	10666000	1078600	677970	1191300	2731300	2225300	2761900	484840	49028	30817	54148	124150	101150	125540	0	758570	0	890650	936790	723540
Mus musculus	P48962	ADP/ATP translocase 1	Slc25a4	63.1	63.1	29.5	32.904	298	1711900000	116860000	199090000	262980000	457810000	314440000	360690000	81517000	5564800	9480500	12523000	21800000	14973000	17176000	58938000	67712000	113530000	54711000	69263000	62505000
Mus musculus	P51881	ADP/ATP translocase 2	Slc25a5	64.1	33.2	33.2	32.931	298	496640000	46366000	61785000	78052000	124340000	83840000	102250000	24832000	2318300	3089300	3902600	6217100	4192000	5112700	19256000	21301000	31737000	18554000	16732000	15809000
Homo sapiens	P12236	ADP/ATP translocase 3	SLC25A6	48.3	18.1	5.4	32.866	298	159850000	11307000	23442000	26028000	40825000	28522000	29721000	7992300	565350	1172100	1301400	2041300	1426100	1486100	5610700	9278500	11031000	6498900	6687500	5435100
Mus musculus	P17809	Solute carrier family 2, facilitated glucose transporter member 1	Slc2a1	3.9	3.9	3.9	53.984	492	28127000	1041100	3806300	2623200	8851700	6828600	4976500	2344000	86760	317200	218600	737640	569050	414710	0	1227700	1053100	1157000	1168700	1357900
Mus musculus	O35633	Vesicular inhibitory amino acid transporter	Slc32a1	2.3	2.3	2.3	57.38	525	265070	0	0	0	0	0	265070	13951	0	0	0	0	0	13951	0	0	0	0	0	99579
Mus musculus	Q9DCP2	Sodium-coupled neutral amino acid transporter 3	Slc38a3	3	3	3	55.591	505	624280	0	180150	0	95124	349010	0	41618	0	12010	0	6341.6	23267	0	0	0	0	0	41146	0
Mus musculus	P10852	4F2 cell-surface antigen heavy chain	Slc3a2	33.5	33.5	33.5	58.336	526	45241000	3645900	6441400	3425800	11258000	11604000	8866600	1615800	130210	230050	122350	402070	414420	316670	2239200	2085400	2204500	1816800	1413900	1515000
Mus musculus	P31648	Sodium- and chloride-dependent GABA transporter 1	Slc6a1	5.5	5.5	5.5	67.001	599	8955300	37102	544350	546350	4396700	151580	3279200	497520	2061.2	30242	30353	244260	8421	182180	0	0	563170	534780	0	586830
Mus musculus	P31650	Sodium- and chloride-dependent GABA transporter 3	Slc6a11	2.9	2.9	2.9	69.96	627	1405300	636610	272970	0	495700	0	0	87830	39788	17061	0	30981	0	0	0	0	0	120480	0	0
Mus musculus	Q810C1	SLIT and NTRK-like protein 1	Slitrk1	2	2	2	77.816	696	3034900	596750	1760800	482030	0	195360	0	97900	19250	56799	15549	0	6301.8	0	0	444830	0	0	0	0
Mus musculus	Q91ZW3	SWI/SNF-related matrix-associated actin-dependent regulator of chromatin subfamily A member 5	Smarca5	1	1	1	121.63	1051	2634100	0	1282300	1351700	0	0	0	47892	0	23315	24577	0	0	0	0	0	624550	0	0	0
Homo sapiens	Q96SB8	Structural maintenance of chromosomes protein 6	SMC6	1.4	1.4	1.4	126.32	1091	1996700	61980	44162	82888	865480	366990	575220	31694	983.81	700.98	1315.7	13738	5825.2	9130.4	0	0	0	0	0	175080
Mus musculus	P60879	Synaptosomal-associated protein 25	Snap25	14.1	14.1	14.1	23.315	206	3040000	0	0	831440	1801200	272090	135310	233850	0	0	63957	138550	20930	10409	0	0	517220	0	0	0
Mus musculus	Q61548	Clathrin coat assembly protein AP180	Snap91	3	3	3	91.85	901	9752800	618680	1172900	1287600	2840500	3283200	549930	406360	25778	48870	53649	118350	136800	22914	338220	0	390480	322340	408160	190090
Mus musculus	Q91ZZ3	Beta-synuclein	Sncb	39.1	39.1	39.1	14.051	133	57940000	2550800	3676800	8366200	19723000	7079700	16544000	9656700	425130	612790	1394400	3287100	1180000	2757400	2105300	1506500	3367300	3946600	2689400	4108500
Mus musculus	Q6P4T2	U5 small nuclear ribonucleoprotein 200 kDa helicase	Snrnp200	4.4	4.4	4.4	244.54	2136	2985200	141030	354780	245980	1324300	417380	501720	25298	1195.2	3006.6	2084.6	11223	3537.1	4251.8	226430	292740	345770	269070	121960	259400
Mus musculus	P27048	Small nuclear ribonucleoprotein-associated protein B	Snrpb	3.5	3.5	3.5	23.656	231	3160000	179670	284820	519800	978600	535770	661390	210670	11978	18988	34653	65240	35718	44093	0	0	0	0	0	159480
Mus musculus	P62315	Small nuclear ribonucleoprotein Sm D1	Snrpd1	10.9	10.9	10.9	13.281	119	2401500	0	482030	0	569270	686350	663830	600370	0	120510	0	142320	171590	165960	0	0	0	0	0	70248
Mus musculus	P62317	Small nuclear ribonucleoprotein Sm D2	Snrpd2	22	22	22	13.527	118	5521600	0	586150	594810	1490900	686510	2163200	788800	0	83736	84973	212990	98074	309030	0	142040	255370	373700	313000	375700
Mus musculus	P62320	Small nuclear ribonucleoprotein Sm D3	Snrpd3	20.6	20.6	20.6	13.916	126	20244000	873590	1073600	1916000	3988000	2081400	10312000	3374000	145600	178930	319340	664660	346910	1718600	526130	0	627660	885960	572840	1172500
Mus musculus	P62305	Small nuclear ribonucleoprotein E	Snrpe	25	25	25	10.803	92	2737100	107470	393530	429490	839410	586260	380910	684270	26867	98382	107370	209850	146570	95228	208240	320170	298680	349120	321190	255190
Mus musculus	P62307	Small nuclear ribonucleoprotein F	Snrpf	17.4	17.4	17.4	9.7251	86	3977600	661450	538600	444550	824960	484070	1024000	994410	165360	134650	111140	206240	121020	256000	1298400	819070	817850	598010	521100	877690
Mus musculus	P62309	Small nuclear ribonucleoprotein G	Snrpg	25	25	25	8.496	76	3146900	321170	245170	324440	790540	579870	885660	1049000	107060	81724	108150	263510	193290	295220	0	458650	0	482050	0	0
Homo sapiens	P63162	Small nuclear ribonucleoprotein-associated protein N	SNRPN	3.3	3.3	3.3	24.614	240	3160000	179670	284820	519800	978600	535770	661390	197500	11229	17801	32488	61162	33486	41337	0	0	0	0	0	161000
Mus musculus	P08228	Superoxide dismutase [Cu-Zn]	Sod1	23.4	23.4	23.4	15.942	154	50997000	4892000	1878800	9498300	16740000	4315900	13672000	5666300	543560	208760	1055400	1860000	479540	1519100	4713300	2805800	2287100	1775900	2392000	2485700
Mus musculus	P09671	Superoxide dismutase [Mn], mitochondrial	Sod2	33.3	33.3	33.3	24.603	222	61441000	7583000	5279700	7296600	18420000	9945500	12916000	5585500	689360	479970	663330	1674500	904130	1174200	4034400	3414400	4335400	3399700	3514900	4209200
Homo sapiens	Q96JI7	Spatacsin	SPG11	2	2	2	278.86	2443	19713000	0	1524900	2888500	5447100	6353700	3498700	158980	0	12298	23294	43928	51240	28215	0	0	0	0	0	611480
Mus musculus	Q64105	Sepiapterin reductase	Spr	5.7	5.7	5.7	27.883	261	3178800	109320	199760	212160	1343700	682760	631130	244520	8409	15366	16320	103360	52520	48548	0	0	0	0	0	142830
Mus musculus	P16546	Spectrin alpha chain, non-erythrocytic 1	Sptan1	23.9	23.9	23.9	284.59	2472	102970000	3854700	7510900	4822300	37914000	28145000	20725000	720090	26956	52524	33722	265130	196820	144930	6484200	6745900	4747400	6004700	6240100	6624300
Mus musculus	Q62261	Spectrin beta chain, non-erythrocytic 1	Sptbn1	10.4	10.4	10.4	274.22	2363	29150000	963980	2737500	1429200	11482000	7154600	5382600	205280	6788.6	19278	10065	80860	50384	37906	1818800	1991200	1780800	2290600	2722600	2569000
Mus musculus	Q52KI8	Serine/arginine repetitive matrix protein 1	Srrm1	1.3	1.3	1.3	106.86	946	913210	134650	97654	96258	223310	234210	127120	21237	3131.3	2271	2238.6	5193.4	5446.8	2956.3	0	0	0	0	0	98317
Homo sapiens	A6NNA2	Serine/arginine repetitive matrix protein 3	SRRM3	1.8	1.8	1.8	65.249	597	555940	0	0	0	0	0	555940	22238	0	0	0	0	0	22238	0	0	0	0	0	203870
Mus musculus	Q6PDM2	Serine/arginine-rich splicing factor 1	Srsf1	39.9	39.9	39.9	27.744	248	21407000	1883600	1747400	2262500	6914000	5038600	3560600	1646700	144890	134420	174040	531850	387590	273900	2024800	2044800	1863700	1492300	2148500	2320100
Mus musculus	Q62093	Serine/arginine-rich splicing factor 2	Srsf2	18.6	18.6	18.6	25.476	221	6094400	458920	373190	473780	3296000	729990	762520	677160	50991	41466	52642	366230	81110	84725	0	357460	0	0	305420	636310
Mus musculus	P84104	Serine/arginine-rich splicing factor 3	Srsf3	25.6	25.6	25.6	19.329	164	19120000	1598300	1838600	1469600	5739400	4893200	3581300	2731500	228330	262650	209950	819920	699020	511620	1554800	1361300	1170900	986560	1856700	1687000
Mus musculus	Q8VE97	Serine/arginine-rich splicing factor 4	Srsf4	5.7	5.7	3.9	55.979	489	12181000	1362300	1343300	1691700	3858800	2153200	1771700	870070	97304	95947	120840	275630	153800	126550	1373500	1413700	1345900	856790	908380	1221100
Homo sapiens	Q13247	Serine/arginine-rich splicing factor 6	SRSF6	4.7	4.7	2	39.586	344	11484000	1290400	1262700	1575700	3672200	2012500	1670100	765580	86029	84181	105050	244810	134160	111340	1317800	1385400	1006700	940480	933880	1195200
Mus musculus	Q8BL97	Serine/arginine-rich splicing factor 7	Srsf7	15.7	15.7	15.7	30.817	267	22536000	2600700	2493900	2611400	6235500	4549600	4044900	1878000	216720	207830	217620	519620	379140	337070	2466900	2564300	2145500	1201900	1657700	2353100
Mus musculus	P32067	Lupus La protein homolog	Ssb	11.1	11.1	11.1	47.756	415	8721300	272570	1446100	912410	2939600	2516200	634420	396420	12389	65730	41473	133620	114370	28837	0	204950	0	157090	167680	47695
Mus musculus	Q62186	Translocon-associated protein subunit delta	Ssr4	11	11	11	18.936	172	523660	0	0	105250	161430	69079	187900	87277	0	0	17542	26905	11513	31316	0	0	0	0	0	47306
Mus musculus	Q08943	FACT complex subunit SSRP1	Ssrp1	2	2	2	80.859	708	173800	0	28437	0	0	145360	0	5793.2	0	947.89	0	0	4845.3	0	0	0	0	0	28139	0
Mus musculus	Q99JB2	Stomatin-like protein 2, mitochondrial	Stoml2	4.2	4.2	4.2	38.384	353	2133300	0	377330	336050	468080	533880	417960	118520	0	20963	18670	26004	29660	23220	0	0	0	0	71821	0
Mus musculus	Q91WM1	Spermatid perinuclear RNA-binding protein	Strbp	1.8	1.8	1.8	73.704	672	572840	27397	78702	0	194340	172360	100050	14321	684.93	1967.6	0	4858.4	4308.9	2501.1	0	0	0	0	0	19375
Mus musculus	P61264	Syntaxin-1B	Stx1b	37.2	37.2	37.2	33.244	288	123350000	11381000	12216000	12763000	29562000	28417000	29013000	7709500	711320	763480	797690	1847600	1776100	1813300	4815400	3945100	3221400	4002900	5211700	5170100
Mus musculus	Q64704	Syntaxin-3	Stx3	29.1	29.1	29.1	33.243	289	60702000	6924500	5251400	5758300	17119000	9323600	16325000	5518400	629500	477400	523480	1556300	847600	1484100	2857100	2387400	1342100	1658000	1609900	2276600
Mus musculus	O08599	Syntaxin-binding protein 1	Stxbp1	58.4	58.4	58.4	67.568	594	313870000	21778000	26274000	21095000	102400000	77747000	64574000	10125000	702500	847560	680480	3303300	2508000	2083000	10675000	9773300	6766700	11483000	13151000	12612000
Mus musculus	Q9Z2I9	Succinyl-CoA ligase [ADP-forming] subunit beta, mitochondrial	Sucla2	19.4	19.4	19.4	50.113	463	33784000	1485100	3516000	2779100	10909000	9566500	5527700	1206600	53038	125570	99254	389620	341660	197420	943410	627150	1010600	696510	828540	896570
Mus musculus	Q9WUM5	Succinyl-CoA ligase [ADP/GDP-forming] subunit alpha, mitochondrial	Suclg1	5.8	5.8	5.8	36.154	346	11961000	1148800	1684300	1261300	2187500	2775600	2903400	920070	88367	129560	97025	168270	213510	223340	0	427710	392480	391400	444350	608620
Homo sapiens	Q96I99	Succinyl-CoA ligase [GDP-forming] subunit beta, mitochondrial	SUCLG2	1.6	1.6	1.6	46.51	432	5295500	233460	612370	588580	1653000	1439300	768830	189130	8337.7	21870	21021	59036	51403	27458	0	0	0	0	0	176780
Mus musculus	Q9JIS5	Synaptic vesicle glycoprotein 2A	Sv2a	12.9	12.9	12.9	82.646	742	24336000	1909200	2338400	1655200	6423500	4669100	7340200	935980	73430	89938	63662	247060	179580	282310	1102500	979120	919970	1132100	968530	971940
Mus musculus	Q8BG39	Synaptic vesicle glycoprotein 2B	Sv2b	8.3	8.3	8.3	77.456	683	28263000	1493800	2245200	1339700	9194500	7416100	6573200	1130500	59751	89809	53588	367780	296640	262930	979280	638620	651420	1174100	1304500	1482700
Mus musculus	Q7TMK9	Heterogeneous nuclear ribonucleoprotein Q	Syncrip	7.2	7.2	7.2	69.632	623	2817700	0	527060	526560	174630	782830	806580	88052	0	16471	16455	5457.3	24463	25206	0	162410	0	0	133830	180860
Mus musculus	O55100	Synaptogyrin-1	Syngr1	10.3	10.3	10.3	25.652	234	12878000	730000	1548900	1612700	2882800	3120900	2982500	2575600	146000	309780	322530	576570	624180	596500	732660	738980	1087200	0	742050	751370
Mus musculus	Q8CHC4	Synaptojanin-1	Synj1	0.8	0.8	0.8	172.62	1574	964360	0	224590	0	307830	387630	44322	11214	0	2611.5	0	3579.4	4507.3	515.38	0	0	0	0	108800	0
Mus musculus	Q8BGN8	Synaptoporin	Synpr	5.3	5.3	5.3	29.228	265	12296000	406710	0	1126500	4515300	3232600	3015100	1366300	45190	0	125170	501700	359170	335010	0	0	0	652130	0	0
Mus musculus	Q62277	Synaptophysin	Syp	15.6	15.6	15.6	34.024	314	60307000	5114100	5626100	3706600	10062000	17309000	18488000	5025600	426170	468840	308890	838500	1442400	1540700	3541200	2302300	1204400	993760	1313000	2430100
Mus musculus	P46096	Synaptotagmin-1	Syt1	36.6	36.6	36.6	47.417	421	134310000	8344000	9841300	9859700	44930000	33740000	27593000	6395600	397330	468630	469510	2139500	1606700	1313900	4249000	3933400	4430500	4709800	4436800	4511500
Mus musculus	Q9R1Q8	Transgelin-3	Tagln3	7	7	7	22.47	199	507840	0	0	0	252040	150140	105650	36274	0	0	0	18003	10724	7546.7	0	0	0	0	0	36244
Mus musculus	Q93092	Transaldolase	Taldo1	18.4	18.4	18.4	37.387	337	18529000	1136900	1645100	61855	4895200	4930000	5859700	1089900	66876	96772	3638.5	287950	290000	344690	0	1128000	0	553990	335510	877140
Mus musculus	Q921F2	TAR DNA-binding protein 43	Tardbp	25.6	25.6	25.6	44.547	414	17200000	702640	1869800	979490	5381800	5291400	2974900	1323100	54049	143830	75346	413990	407030	228840	356980	245520	251900	363760	216510	208290
Mus musculus	P11983	T-complex protein 1 subunit alpha	Tcp1	7.7	7.7	7.7	60.448	556	12318000	881820	730470	968290	3833200	2825600	3079200	397370	28446	23564	31235	123650	91147	99329	244540	398270	457950	513300	345510	528330
Mus musculus	Q921I1	Serotransferrin	Tf	2	2	2	76.723	697	57132	0	0	0	0	57132	0	1393.5	0	0	0	0	1393.5	0	0	0	0	0	11060	0
Mus musculus	Q62351	Transferrin receptor protein 1	Tfrc	1.2	1.2	1.2	85.73	763	528300	59501	110100	39902	140750	143080	34964	13903	1565.8	2897.3	1050.1	3704	3765.3	920.11	0	0	0	0	0	9725.4
Mus musculus	Q8C1A5	Thimet oligopeptidase	Thop1	2.2	2.2	2.2	78.025	687	657100	0	105240	0	178960	217690	155200	16849	0	2698.5	0	4588.8	5581.9	3979.5	0	39426	0	0	0	0
Mus musculus	Q569Z6	Thyroid hormone receptor-associated protein 3	Thrap3	2.8	2.8	2.8	108.18	951	2118100	420010	368530	245440	642780	377310	64057	49259	9767.7	8570.5	5707.8	14948	8774.6	1489.7	0	375130	217400	0	0	0
Mus musculus	P01831	Thy-1 membrane glycoprotein	Thy1	31.5	31.5	31.5	18.08	162	57705000	4072500	6204700	8754300	15946000	9566400	13162000	8243600	581780	886390	1250600	2277900	1366600	1880300	3419900	2997500	2685300	2495400	2361700	3127200
Mus musculus	O35857	Mitochondrial import inner membrane translocase subunit TIM44	Timm44	2.4	2.4	2.4	51.091	452	139250	0	0	0	0	0	139250	4973.2	0	0	0	0	0	4973.2	0	0	0	0	0	21211
Mus musculus	P40142	Transketolase	Tkt	52	52	52	67.63	623	205680000	13354000	22875000	15391000	65828000	46797000	41439000	7910900	513600	879800	591950	2531800	1799900	1593800	8720600	7046400	7870200	6385200	7081900	7139400
Mus musculus	Q9D1D4	Transmembrane emp24 domain-containing protein 10	Tmed10	24.2	24.2	24.2	24.911	219	12299000	1482300	1015000	1374900	3250500	2141000	3035500	1229900	148230	101500	137490	325050	214100	303550	849250	693620	939730	707320	672340	806940
Mus musculus	Q3UBX0	Transmembrane protein 109	Tmem109	4.9	4.9	4.9	26.306	243	2629700	0	534320	476500	630540	358240	630050	328710	0	66790	59563	78818	44780	78757	0	0	0	0	0	158620
Mus musculus	Q9CQN6	Transmembrane protein 14C	Tmem14c	9.6	9.6	9.6	11.642	114	188160	0	0	0	0	0	188160	37632	0	0	0	0	0	37632	0	0	0	0	0	105030
Mus musculus	Q5F285	Transmembrane protein 256	Tmem256	7.1	7.1	7.1	11.655	113	923070	64658	112210	175010	185070	203870	182260	307690	21553	37402	58337	61688	67957	60753	0	0	0	0	137380	0
Mus musculus	Q9CR67	Transmembrane protein 33	Tmem33	4.9	4.9	4.9	28.031	247	1262200	191620	114800	173940	374360	241200	166260	114740	17420	10436	15813	34033	21928	15115	0	0	0	0	0	57035
Mus musculus	Q4VAE3	Transmembrane protein 65	Tmem65	9.4	9.4	9.4	24.918	234	3116000	152890	233780	394770	713440	446420	1174700	239690	11761	17983	30367	54880	34340	90364	0	0	0	0	0	289290
Homo sapiens	Q7RTY8	Transmembrane protease serine 7	TMPRSS7	1.8	1.8	1.8	94.413	843	4619100	0	0	652820	1183900	1072400	1709900	102650	0	0	14507	26309	23832	37998	0	0	0	0	0	371550
Mus musculus	Q9D710	Thioredoxin-related transmembrane protein 2	Tmx2	9.2	9.2	9.2	33.942	295	4122600	550150	556010	646080	1095500	730680	544140	216980	28955	29264	34004	57659	38457	28639	151150	196390	195230	208990	107600	98177
Mus musculus	Q8BFY9	Transportin-1	Tnpo1	3.6	3.6	3.6	102.36	898	2147900	175840	337720	71131	705510	634850	222810	52387	4288.8	8237.2	1734.9	17208	15484	5434.3	0	0	0	90614	97734	0
Mus musculus	Q9CPQ3	Mitochondrial import receptor subunit TOM22 homolog	Tomm22	14.8	14.8	14.8	15.537	142	3996000	0	89604	670000	1722500	662360	851570	570850	0	12801	95714	246070	94622	121650	0	0	0	0	0	213220
Mus musculus	Q9CZW5	Mitochondrial import receptor subunit TOM70	Tomm70a	4.6	4.6	4.6	67.589	611	7743000	1020700	967740	671280	2294200	507500	2281600	249770	32926	31217	21654	74006	16371	73599	414750	317860	372960	358940	0	365840
Mus musculus	Q04750	DNA topoisomerase 1	Top1	2.1	2.1	2.1	90.875	767	2099300	0	333990	125930	712650	491330	435390	55245	0	8789.3	3314.1	18754	12930	11458	0	0	0	0	0	121110
Homo sapiens	P11388	DNA topoisomerase 2-alpha	TOP2A	3.1	1.5	1.5	174.38	1531	1951600	139040	321520	179680	616640	388960	305740	24094	1716.6	3969.4	2218.2	7612.8	4802	3774.5	176460	216840	0	129400	191390	0
Mus musculus	Q64511	DNA topoisomerase 2-beta	Top2b	11.1	11.1	11.1	181.91	1612	19308000	1943900	2453900	2023600	6221500	3456700	3208200	221930	22344	28206	23260	71511	39732	36876	1102200	1761600	1156900	1082600	1511400	1532800
Mus musculus	E5FYH1	Testis- and ovary-specific PAZ domain-containing protein 1	Topaz1	0.7	0.7	0.7	185.49	1653	186140000	24945000	26646000	16132000	46764000	33085000	38565000	2164400	290050	309840	187580	543770	384710	448430	0	0	0	6732100	0	0
Mus musculus	P17751	Triosephosphate isomerase	Tpi1	60.2	60.2	60.2	32.191	299	485770000	23074000	48889000	46175000	149660000	125710000	92259000	25567000	1214400	2573100	2430300	7877000	6616100	4855800	24342000	24269000	30633000	23545000	29815000	20349000
Mus musculus	Q7TQD2	Tubulin polymerization-promoting protein	Tppp	7.3	7.3	7.3	23.574	218	936290	0	152330	0	390220	302970	90771	85117	0	13848	0	35475	27543	8251.9	0	0	0	0	84599	0
Mus musculus	P63028	Translationally-controlled tumor protein	Tpt1	8.1	8.1	8.1	19.462	172	645700	81835	0	0	563860	0	0	107620	13639	0	0	93977	0	0	0	0	0	116070	0	0
Mus musculus	Q6PFR5	Transformer-2 protein homolog alpha	Tra2a	8.2	8.2	8.2	32.316	281	2557800	285480	237020	369810	690900	661490	313090	182700	20391	16930	26415	49350	47249	22364	278090	277590	319450	160020	234470	241310
Homo sapiens	A0A075B6X5	T cell receptor alpha variable 18	TRAV18	6.3	6.3	6.3	12.414	111	13617000	1208900	936150	1731500	4219400	3930500	1590400	1702100	151110	117020	216430	527420	491310	198800	0	0	0	483310	0	0
Mus musculus	Q62318	Transcription intermediary factor 1-beta	Trim28	1.2	1.2	1.2	88.846	834	626450	0	0	0	341190	285260	0	18983	0	0	0	10339	8644.2	0	0	0	0	0	43108	0
Mus musculus	Q62348	Translin	Tsn	14	14	14	26.201	228	1969700	335090	298390	216120	792750	231290	96074	151520	25776	22953	16624	60981	17791	7390.3	0	0	0	128540	0	0
Mus musculus	A2ASS6	Titin	Ttn	0.1	0.1	0.1	3906.4	35213	62121000	12289000	27046000	21947000	318210	292170	229090	32816	6491.8	14287	11594	168.1	154.34	121.02	0	4586500	3366700	0	0	0
Mus musculus	P68369	Tubulin alpha-1A chain	Tuba1a	68.1	6	3.1	50.135	451	115420000	2918000	17528000	10359000	38405000	32841000	13370000	5496300	138950	834680	493290	1828800	1563800	636660	708610	3510500	1499700	4809800	3428800	1503300
Mus musculus	P05213	Tubulin alpha-1B chain	Tuba1b	68.1	68.1	0	50.151	451	2487000000	144510000	263620000	207150000	728310000	725150000	418280000	118430000	6881500	12553000	9864500	34681000	34531000	19918000	50843000	42292000	49192000	60053000	62265000	61238000
Mus musculus	P68368	Tubulin alpha-4A chain	Tuba4a	61.4	12.1	12.1	49.924	448	17637000	1492900	1795200	931010	6894200	4070300	2453100	839840	71092	85485	44334	328300	193820	116810	398710	200510	247490	345670	315530	376170
Homo sapiens	P07437	Tubulin beta chain	TUBB	70.7	19.6	16.2	49.67	444	307960000	11341000	34338000	27454000	100870000	87190000	46769000	15398000	567030	1716900	1372700	5043500	4359500	2338500	5130300	6179700	5925000	5110500	5709200	5585200
Mus musculus	Q7TMM9	Tubulin beta-2A chain	Tubb2a	58.9	2.7	2.7	49.906	445	20127000	2652500	1467500	1954200	5373000	4096400	4582900	1006300	132630	73376	97712	268650	204820	229140	0	0	0	0	0	515630
Mus musculus	Q9CWF2	Tubulin beta-2B chain	Tubb2b	67.6	14.2	2.7	49.953	445	115530000	1061000	12080000	4149000	37772000	46752000	13713000	5776400	53049	604000	207450	1888600	2337600	685630	457810	1937900	1500200	2046200	2365100	1323500
Mus musculus	Q9ERD7	Tubulin beta-3 chain	Tubb3	34	8.4	6.4	50.418	450	11460000	581650	850830	775140	5850600	2012500	1388900	572990	29083	42542	38757	292530	100630	69446	206350	163050	0	171140	167170	218360
Mus musculus	Q9D6F9	Tubulin beta-4A chain	Tubb4a	82.2	16	16	49.585	444	26735000	1018600	4411800	1282300	7759000	8645500	3617400	1336700	50928	220590	64116	387950	432270	180870	446250	575170	343870	403770	442030	295360
Mus musculus	P68372	Tubulin beta-4B chain	Tubb4b	81.3	81.3	2.7	49.83	445	1446400000	62698000	168930000	120450000	434840000	448030000	211430000	72319000	3134900	8446300	6022400	21742000	22402000	10572000	20172000	22332000	19814000	28807000	29785000	22294000
Mus musculus	P99024	Tubulin beta-5 chain	Tubb5	77.9	19.6	16.2	49.67	444	308270000	11412000	34667000	27203000	101820000	86084000	47078000	15413000	570620	1733300	1360200	5091200	4304200	2353900	4622500	4787900	4922800	4508100	4807300	4854000
Mus musculus	Q922F4	Tubulin beta-6 chain	Tubb6	33.8	3.8	3.8	50.09	447	17211000	0	0	0	8616000	8595300	0	860570	0	0	0	430800	429770	0	0	0	0	0	462530	0
Homo sapiens	Q3ZCM7	Tubulin beta-8 chain	TUBB8	20.9	3.8	3.8	49.775	444	3215500	101450	1955700	1158300	0	0	0	160770	5072.5	97786	57916	0	0	0	0	0	261670	0	0	0
Mus musculus	Q8BFR5	Elongation factor Tu, mitochondrial	Tufm	10.8	10.8	10.8	49.508	452	11037000	661100	1488900	1075000	1896800	3900100	2015400	367910	22037	49631	35835	63228	130000	67179	147830	272770	196260	133550	270370	226230
Mus musculus	Q9Z273	Tubby-related protein 1	Tulp1	6.6	6.6	6.6	60.335	543	702660	36122	181100	49756	142350	293330	0	22666	1165.2	5841.8	1605	4591.8	9462.4	0	0	0	0	0	48666	0
Mus musculus	P10639	Thioredoxin	Txn	21	21	21	11.675	105	2373500	196080	167060	254170	701550	477490	577160	339070	28011	23866	36311	100220	68212	82451	0	0	218940	251400	248350	350570
Mus musculus	Q8BGJ9	Splicing factor U2AF 26 kDa subunit	U2af1l4	10	10	10	25.836	220	4268500	519160	680090	325930	1026100	1049600	667610	533560	64895	85012	40741	128270	131200	83452	170160	216150	154420	98639	139660	161630
Mus musculus	Q02053	Ubiquitin-like modifier-activating enzyme 1	Uba1	41.7	41.7	41.7	117.81	1058	133590000	6822000	15078000	9340900	39915000	37240000	25194000	2473900	126330	279230	172980	739170	689620	466550	7503800	6694000	8343100	6519900	6844300	7491800
Mus musculus	Q9Z1F9	SUMO-activating enzyme subunit 2	Uba2	2.4	2.4	2.4	70.568	638	1937800	62662	256760	94317	661680	498370	364020	62510	2021.3	8282.6	3042.5	21345	16077	11743	0	77968	0	0	0	0
Mus musculus	P62984	Ubiquitin-60S ribosomal protein L40	Uba52	36.7	36.7	36.7	14.728	128	127830000	14189000	13243000	14287000	38733000	26089000	21293000	21306000	2364900	2207200	2381100	6455400	4348200	3548800	11388000	9838400	14022000	8030000	10195000	12519000
Mus musculus	P68037	Ubiquitin-conjugating enzyme E2 L3	Ube2l3	14.3	14.3	14.3	17.861	154	649570	34676	35142	32492	271370	171250	104640	92796	4953.6	5020.2	4641.7	38767	24465	14948	0	0	0	0	0	35896
Mus musculus	P61089	Ubiquitin-conjugating enzyme E2 N	Ube2n	48	48	48	17.138	152	17599000	1494000	1772600	2914100	4696400	2099400	4622300	1759900	149400	177260	291410	469640	209940	462230	1865100	1338200	1122700	828440	1019100	998950
Mus musculus	Q6P5E4	UDP-glucose:glycoprotein glucosyltransferase 1	Uggt1	4.7	4.7	4.7	176.43	1551	2589100	96202	329850	206440	1203500	434460	318640	34067	1265.8	4340.1	2716.3	15836	5716.6	4192.6	167310	203480	204710	337440	202080	200010
Mus musculus	Q9Z2R6	Protein unc-119 homolog A	Unc119	3.8	3.8	3.8	27.01	240	6341000	776930	631180	1298300	1151200	787180	1696200	487770	59764	48552	99870	88555	60552	130480	0	0	0	0	0	358670
Homo sapiens	A6NIH7	Protein unc-119 homolog B	UNC119B	13.1	13.1	13.1	28.136	251	13481000	1960800	3192500	4258100	1586700	787180	1696200	898760	130720	212830	283870	105780	52479	113080	1307500	868830	1343000	470910	0	0
Mus musculus	Q8R1I1	Cytochrome b-c1 complex subunit 9	Uqcr10	50	50	50	7.4454	64	16853000	912980	1773400	1681100	5375100	3307600	3803000	4213300	228240	443350	420280	1343800	826900	950750	1828500	2861900	2760200	3896100	3663400	3204300
Mus musculus	Q9CPX8	Cytochrome b-c1 complex subunit 10	Uqcr11	21.4	21.4	21.4	6.5386	56	82988	0	0	0	82988	0	0	41494	0	0	0	41494	0	0	0	0	0	63321	0	0
Mus musculus	Q9D855	Cytochrome b-c1 complex subunit 7	Uqcrb	25.2	25.2	25.2	13.527	111	12395000	427260	1451100	2067700	2908000	2567300	2973500	2065800	71209	241840	344610	484670	427880	495590	164030	280280	275710	356100	335300	306380
Mus musculus	Q9CZ13	Cytochrome b-c1 complex subunit 1, mitochondrial	Uqcrc1	38.5	38.5	38.5	52.851	480	103170000	7566800	19271000	10038000	26306000	26475000	13516000	4913000	360320	917680	478000	1252700	1260700	643630	2626400	1977600	2067400	1051100	1291100	1853200
Mus musculus	Q9DB77	Cytochrome b-c1 complex subunit 2, mitochondrial	Uqcrc2	51.7	51.7	51.7	48.234	453	256620000	16063000	29077000	20630000	78491000	71937000	40426000	13507000	845400	1530400	1085800	4131100	3786100	2127700	10006000	5571500	7403900	5090000	5923300	5521700
Mus musculus	Q9CR68	Cytochrome b-c1 complex subunit Rieske, mitochondrial	Uqcrfs1	25.2	25.2	25.2	29.367	274	11570000	192180	928020	384460	4564000	3221100	2279800	771310	12812	61868	25631	304260	214740	151990	0	960310	590070	889050	1194600	784360
Mus musculus	P99028	Cytochrome b-c1 complex subunit 6, mitochondrial	Uqcrh	47.2	47.2	47.2	10.435	89	4252000	198630	468500	371770	1432100	977950	803080	607430	28376	66929	53110	204580	139710	114730	377440	322300	269490	596300	399800	654570
Mus musculus	Q9CQ69	Cytochrome b-c1 complex subunit 8	Uqcrq	24.4	24.4	24.4	9.7681	82	11519000	1209600	1288300	1531200	2940500	2095500	2454300	1919900	201600	214710	255190	490090	349250	409050	1652500	1305900	1113200	1133900	1261300	1376300
Mus musculus	Q78IK2	Up-regulated during skeletal muscle growth protein 5	Usmg5	44.8	44.8	44.8	6.3814	58	18066000	1955800	1302000	1772100	3544500	4244600	5246900	6021900	651930	433990	590710	1181500	1414900	1749000	3234500	1954200	2293100	3755600	4299400	4028900
Mus musculus	P56399	Ubiquitin carboxyl-terminal hydrolase 5	Usp5	3.3	3.3	3.3	95.832	858	2342400	139250	435080	104620	504220	898030	261240	60062	3570.6	11156	2682.6	12929	23026	6698.5	0	126760	0	89490	116150	0
Mus musculus	P63044	Vesicle-associated membrane protein 2	Vamp2	34.5	34.5	34.5	12.691	116	54647000	1698200	2937000	5205100	16021000	6283900	22503000	10929000	339630	587410	1041000	3204200	1256800	4500500	1782300	2969300	4134600	5585100	5193800	5527400
Mus musculus	Q9WV55	Vesicle-associated membrane protein-associated protein A	Vapa	11.2	11.2	11.2	27.855	249	4785900	425230	667300	528990	1539200	298100	1327100	319060	28349	44486	35266	102610	19873	88472	384800	329910	311850	302720	216270	433390
Homo sapiens	O95292	Vesicle-associated membrane protein-associated protein B/C	VAPB	11.5	11.5	11.5	27.228	243	3110700	335500	588800	502860	516760	71664	1095100	207380	22367	39253	33524	34451	4777.6	73006	0	0	215090	77330	0	0
Mus musculus	Q9Z1Q9	Valine--tRNA ligase	Vars	1.3	1.3	1.3	140.21	1263	109830	0	0	109830	0	0	0	1861.5	0	0	1861.5	0	0	0	0	0	117070	0	0	0
Mus musculus	Q80TB8	Synaptic vesicle membrane protein VAT-1 homolog-like	Vat1l	8.2	8.2	8.2	45.817	417	2521400	0	303370	293110	1313100	538160	73718	120070	0	14446	13958	62528	25626	3510.4	0	47639	0	104460	43377	0
Mus musculus	Q64727	Vinculin	Vcl	2	2	2	116.72	1066	98304	0	0	0	98304	0	0	1310.7	0	0	0	1310.7	0	0	0	0	0	19041	0	0
Mus musculus	Q01853	Transitional endoplasmic reticulum ATPase	Vcp	40.7	40.7	40.7	89.321	806	145060000	14388000	23297000	5677100	42425000	39138000	20137000	3223600	319730	517720	126160	942780	869730	447490	5756300	6000200	4120900	5319100	5858500	5271000
Mus musculus	Q60932	Voltage-dependent anion-selective channel protein 1	Vdac1	70.3	70.3	70.3	32.351	296	1181900000	139570000	117260000	114130000	300480000	251840000	258650000	69525000	8209800	6897600	6713400	17675000	14814000	15215000	55302000	42840000	29273000	36893000	46185000	44264000
Mus musculus	Q60930	Voltage-dependent anion-selective channel protein 2	Vdac2	42	42	42	31.732	295	246460000	27221000	23405000	25972000	57662000	50146000	62057000	15404000	1701300	1462800	1623200	3603900	3134100	3878600	12226000	8354100	6456800	8314900	5858300	7441400
Mus musculus	Q60931	Voltage-dependent anion-selective channel protein 3	Vdac3	28.6	28.6	28.6	30.752	283	57430000	4003000	5960200	7861600	16105000	13436000	10064000	4102100	285930	425730	561540	1150300	959740	718860	1879500	1376600	1742200	2962700	2433900	2122600
Mus musculus	P20152	Vimentin	Vim	22.3	22.3	20.4	53.687	466	93210000	3261200	7681000	12623000	27032000	25139000	17474000	2741500	95918	225910	371280	795070	739370	513940	2650300	1693500	2923000	4137600	4857400	3350700
Mus musculus	Q78T54	Vacuolar ATPase assembly integral membrane protein Vma21	Vma21	11.9	11.9	11.9	11.365	101	2319900	369150	478240	63038	272090	271520	865870	579970	92287	119560	15759	68021	67879	216470	0	0	0	0	0	521600
Mus musculus	Q9EQH3	Vacuolar protein sorting-associated protein 35	Vps35	8.9	8.9	8.9	91.712	796	11711000	1108200	1498600	459020	3209600	3303300	2132200	272350	25771	34851	10675	74642	76821	49587	347850	438350	502420	412530	592000	408430
Mus musculus	P62761	Visinin-like protein 1	Vsnl1	20.4	20.4	20.4	22.142	191	2092500	101050	126140	0	1028500	716920	119840	160960	7773	9702.9	0	79116	55148	9218.7	0	126280	0	133260	232950	63309
Mus musculus	P32921	Tryptophan--tRNA ligase, cytoplasmic	Wars	3.3	3.3	3.3	54.357	481	2166300	24351	212180	204190	726490	559970	439110	77368	869.67	7577.9	7292.5	25946	19999	15682	0	0	0	0	0	54761
Mus musculus	Q9CYF5	Williams-Beuren syndrome chromosomal region 16 protein homolog	Wbscr16	2	2	2	49.994	461	38869000	0	0	0	0	38701000	167730	1766800	0	0	0	0	1759100	7624	0	0	0	0	15522000	0
Mus musculus	O88342	WD repeat-containing protein 1	Wdr1	5.4	5.4	5.4	66.406	606	4941300	495420	431830	1136700	1378000	261030	1238300	164710	16514	14394	37889	45934	8700.9	41277	245070	211030	397660	191800	0	223610
Mus musculus	Q6P5F9	Exportin-1	Xpo1	2.1	2.1	2.1	123.09	1071	788850	22146	158700	36751	105490	419150	46614	14884	417.84	2994.4	693.42	1990.3	7908.4	879.5	0	84418	0	0	56402	0
Mus musculus	Q924C1	Exportin-5	Xpo5	0.8	0.8	0.8	136.97	1204	178030	0	38454	0	61359	78216	0	2918.5	0	630.39	0	1005.9	1282.2	0	0	0	0	0	17987	0
Mus musculus	Q91WQ3	Tyrosine--tRNA ligase, cytoplasmic	Yars	1.7	1.7	1.7	59.105	528	1820900	105330	221670	115060	584320	431560	362990	47919	2771.9	5833.5	3027.9	15377	11357	9552.5	0	0	0	0	0	68725
Mus musculus	B2RR83	Probable ATP-dependent RNA helicase YTHDC2	Ythdc2	1.4	1.4	1.4	161.09	1445	33161000	5715300	12264000	3918700	2715700	4202400	4345200	448130	77233	165730	52955	36699	56789	58719	3543100	3260300	818280	0	0	397890
Mus musculus	Q9CQV8	14-3-3 protein beta/alpha	Ywhab	50	39.8	39.8	28.086	246	44817000	2880300	6026000	4419600	11665000	7354200	12473000	3201200	205730	430430	315690	833180	525300	890910	2949100	3005100	3045000	1876900	1700300	2763300
Mus musculus	P62259	14-3-3 protein epsilon	Ywhae	45.1	35.3	35.3	29.174	255	177020000	11251000	21329000	33729000	44926000	25874000	39907000	10413000	661850	1254600	1984100	2642700	1522000	2347400	10370000	9005800	8307800	6994300	6473300	10893000
Mus musculus	P61982	14-3-3 protein gamma	Ywhag	54.3	44.1	44.1	28.302	247	70954000	3981600	6981700	7562800	20961000	11578000	19889000	4434600	248850	436350	472680	1310000	723650	1243100	4294700	3784900	4801400	2915600	3048000	4320700
Mus musculus	P68510	14-3-3 protein eta	Ywhah	34.6	24.4	24.4	28.211	246	12391000	363570	858380	2132900	4276300	2319600	2440300	774440	22723	53649	133310	267270	144970	152520	0	835110	1232100	603070	469670	476080
Mus musculus	P68254	14-3-3 protein theta	Ywhaq	46.1	35.9	35.9	27.778	245	43101000	2395100	4918400	4529500	13655000	6708700	10894000	3078700	171080	351310	323540	975380	479190	778160	1592800	2672500	2986700	2313500	2088000	2443300
Mus musculus	P63101	14-3-3 protein zeta/delta	Ywhaz	53.1	53.1	42.9	27.771	245	292100000	13788000	31020000	27350000	91689000	56095000	72162000	20865000	984850	2215700	1953600	6549200	4006800	5154400	14006000	16693000	16364000	13694000	12695000	16044000
Mus musculus	Q5SS00	DBF4-type zinc finger-containing protein 2 homolog	Zdbf2	0.3	0.3	0.3	273.74	2493	13107000	810660	1797900	2018900	2996000	2383700	3099700	148940	9212.1	20430	22942	34046	27087	35223	0	0	0	0	0	359260
