# Supplementary material for: Bioenergetic shift and actin cytoskeleton remodelling as acute vascular adaptive mechanisms to angiotensin II in murine retina and ophthalmic artery
Source: Redox Biol. 2020 May 29;34:101597. doi: 10.1016/j.redox.2020.101597 (PMC7327981; doi:10.1016/j.redox.2020.101597)
Supplement: Multimedia component 2 [file mmc2.xlsx]

## Sheet: OA
		List of ophthalmic arterial proteins identified from human and mouse UniProt databases
	49 proteins exclusive in Homo sapiens database	231 proteins exclusive in Mus musculus	312 common proteins in Homo sapiens and Mus musculus
	ACTR1A	Sept11	SEPT2
	ATP10D	Acadl	SEPT7
	CALM3	Acat1	ABAT
	CCDC38	Acot2	ABHD14B
	CES1	Actr1b	ACAA2
	COL6A3	Adh5	ACADM
	CRTAC1	Adipoq	ACLY
	DMD	Ahsg	ACO2
	EEF1A1P5	Akr1b1	ACTA1
	ERP44	Alad	ACTA2
	GAL3A	Alb	ACTB
	GSTM5	Alcam	ACTBL2
	HBA1	Alpl	ACTC1
	HBB	Ankrd6	ACTG1
	HIST1H1T	Anpep	ACTN1
	HIST1H2AJ	Anxa11	ACTN2
	HIST1H2BL	Ap1s1	ACTN4
	HIST2H3A	Apoa1bp	AHCY
	HNRNPA1L2	Atp1b3	AKR1A1
	HNRNPH2	Atp5j2	ALDH2
	HSP90AB2P	Atp5l	ALDH6A1
	HSPA6	Atp6v1e1	ALDH7A1
	IGKC	Bcam	ALDOA
	KIZ	Bcat2	ANXA1
	KRT1	Bcr	ANXA2
	KRT6B	Bphl	ANXA3
	METTL7A	Bpifb1	ANXA4
	MUC19	Bpifb9a	ANXA5
	MYF6	Bsg	ANXA6
	MYH13	C1qbp	AOC3
	MYH2	Ca3	ARF1
	MYH3	Cadm3	ARHGDIA
	NAV3	Calml3	ARL3
	NEB	Cap1	ARL6IP5
	PKHD1	Capza2	ATP1A1
	PPP1R3A	Casq2	ATP1A2
	PRR23D2	Cd200	ATP1A3
	RAB1B	Cd36	ATP1B1
	RAB5B	Cd47	ATP2A1
	RAC1	Cd59a	ATP2A3
	RAP1A	Cd81	ATP5A1
	RPS3	Cd9	ATP5B
	S100A6	Ces1d	ATP5C1
	SAP130	Ck054	ATP5D
	SLC25A6	Cldn1	ATP5F1
	SMC6	Clu	ATP5H
	SOWAHA	Col1a1	ATP5I
	ST13P4	Cox4i1	ATP5O
	TUBB	Cox5a	ATP6V1A
		Cox5b	BGN
		Cox6c	CA2
		Cox7a1	CACNA2D1
		Cox7a2	CADM4
		Cpa3	CALB2
		Ctsw	CALR
		Cyb5r3	CANX
		Cyp2f2	CAPZB
		D10jhu81e	CASQ1
		Dcps	CAV1
		Disp2	CD151
		Dlat	CDC42
		Dnpep	CDH13
		Dpep1	CFL1
		Dpp7	CISD1
		Dpt	CKB
		Dyrk4	CKMT2
		Ech1	CLCF1
		Eci1	CLTC
		Eef1a1	CNP
		Eef1b	CNPY2
		Eef2	COL14A1
		Enpep	COL6A1
		Entpd1	COL6A2
		Ephx1	COPS3
		Erap1	CP
		Esd	CRYAB
		Etfa	CS
		Fabp5	CSRP1
		Fabp7	CYB5A
		Fasn	CYC1
		Fdps	CYCS
		Fga	DAD1
		Fmo2	DCN
		Ftl1	DDAH1
		Fxyd7	DDAH2
		Gbas	DDOST
		Gdi2	DES
		Gh1	DLD
		Glb1	DLST
		Gpi	DPYSL2
		Grpel1	DPYSL3
		Gsn	DSTN
		Gsta4	DYNLL2
		Gstm1	ENO1
		Gstm2	ENO2
		Gstp1	ENO3
		H3f3a	ENTPD2
		Hadh	EPDR1
		Hadha	ERP29
		Hadhb	ETFDH
		Hba	FABP4
		Hbb-B1	FBLN5
		Hbb-B2	FBN1
		Hibadh	FH
		Hibch	FKBP1A
		Hint1	FLNA
		Hist1h1e	FSCN1
		Hist1h2bp	FTH1
		Hist2h2ac	GANAB
		Hist3h2ba	GAPDH
		Hnrnpa1	GDI1
		Hnrnph1	GLO1
		Hsd17b10	GLOD4
		Hsd17b11	GLUD1
		Hspa12a	GMFB
		Hspa1l	GNA14
		Hspd1	GNAI1
		Idi1	GNAI2
		Inmt	GNAQ
		Isoc2a	GNB1
		Jam3	GNB2
		Kiaa1456	GNG2
		Klhl11	GOT1
		Krt76	GOT2
		Lamp2	GPD2
		Lmna	GPM6B
		Mcam	GSTO1
		Mcpt4	H2AFV
		Mfap2	HDHD2
		Mlec	HIST1H4A
		Mp68	HK1
		Mrc1	HNRNPA2B1
		Mtatp8	HNRNPF
		Mtco2	HNRNPK
		Mtmr12	HPRT1
		Mtpn	HSP90AA1
		Mvp	HSP90AB1
		Myh10	HSP90B1
		Myh8	HSPA4
		Mylk	HSPA5
		Ndrg1	HSPA8
		Ndufa10	HSPA9
		Ndufa11	HSPE1
		Ndufa12	HSPG2
		Ndufa2	HYOU1
		Ndufa8	IDH1
		Ndufa9	IDH2
		Ndufb10	IDH3A
		Ndufb3	IMPA1
		Ndufb4	ITGA1
		Ndufb5	ITGA6
		Ndufb7	ITGAV
		Ndufb9	ITGB1
		Ndufc2	ITGB4
		Ndufs8	ITGB6
		Nefh	IVD
		Nkx2-1	KATNAL2
		Npepps	KPNB1
		Nucb2	LAMA2
		Ostc	LAMA4
		Ostf1	LAMB1
		Oxct1	LAMB2
		Pccb	LAMC1
		Pcyox1	LAMP1
		Pdia3	LCP1
		Pfn1	LDHA
		Pgam2	LDHB
		Phb2	LGALS1
		Plcd3	LRP1
		Plec	LUM
		Pllp	MAG
		Postn	MAP1B
		Prdx2	MBP
		Prkcsh	MDH1
		Ptgds	MDH2
		Ptgis	MFAP4
		Pvalb	MPZ
		Rab1a	MRC2
		Rab5a	MT-CYB
		Rac2	MYDGF
		Rala	MYH1
		Rap1b	MYH11
		Reep5	MYH4
		Rexo2	MYH7
		Rplp1	MYL1
		Rpn2	MYL6
		S100b	MYLPF
		Sdhc	NCAM1
		Serpina1c	NDUFA4
		Serpina1e	NDUFS1
		Serpina3m	NDUFS2
		Serpinb6	NDUFS3
		Serpinh1	NDUFV1
		Slc4a1	NDUFV2
		Slco2a1	NEFL
		Slit2	NEFM
		Slitrk1	NID1
		Smarcd1	NID2
		Sod1	NME2
		Sord	OAT
		Spag16	OGDH
		Sparc	OGN
		St13	OMP
		Sucla2	P4HB
		Surf2	PAFAH1B2
		Susd2	PCYOX1L
		Tasp1	PDIA6
		Tf	PDLIM3
		Tgfbi	PEBP1
		Thy1	PGAM1
		Tkt	PGD
		Tmem109	PGK1
		Tmem14c	PGRMC1
		Tmem38a	PHB
		Tnni2	PITPNA
		Tppp3	PKM
		Tpt1	PLP1
		Trim39	PPIA
		Tubb5	PPIC
		Tulp3	PPP1CC
		Txn	PPP2CA
		Txnrd1	PPP2R1A
		Uqcrb	PRDX1
		Usp34	PRDX3
		Vat1	PRDX4
		Vmn1r52	PRDX5
		Vstm2a	PRDX6
		Vwa1	PRELP
		Vwa5a	PRPH
		Wdr1	PRX
		Zfp292	PSAP
			PSMA3
			PSMA4
			PSMA5
			PSMA6
			PSMA7
			PSMB1
			PSMB2
			PSMB3
			PSMB5
			PSMB6
			PYGM
			RAB10
			RAB11B
			RAB6B
			RAB7A
			RHOA
			RIT1
			RRAS
			RTN1
			RTN2
			RTN3
			RTN4
			S100A10
			S100A11
			SDHA
			SDHB
			SFN
			SH3BGRL
			SLC25A11
			SLC25A12
			SLC25A13
			SLC25A3
			SLC25A4
			SLC25A5
			SLC2A1
			SLC44A1
			SLC44A2
			SOD2
			SPTAN1
			SPTBN1
			SRL
			SYPL2
			TAGLN
			TAGLN2
			TALDO1
			TLN1
			TMED10
			TNNC2
			TNNT3
			TPI1
			TPM1
			TPM2
			TPM3
			TPM4
			TTN
			TUBA1A
			TUBA1B
			TXNDC5
			UBA1
			UBA52
			UCHL1
			UGGT1
			UQCR10
			UQCRC1
			UQCRC2
			UQCRFS1
			UQCRQ
			USMG5
			VAT1L
			VCL
			VCP
			VDAC1
			VDAC3
			VIM
			VPS35
			YWHAB
			YWHAE
			YWHAG
			YWHAH
			YWHAQ
			YWHAZ

## Sheet: Retina
		List of retinal proteins identified from human and mouse UniProt databases
	110 proteins exclusive in Homo sapiens database	277 proteins exclusive in Mus musculus	598 common proteins in Homo sapiens and Mus musculus
	AANAT	Abhd10	AARS
	ACAA1	Abhd14b	ABAT
	ACTR3C	Acaa1a	ABCA4
	ADAMTS12	Acaa2	ACAD9
	AKR7L	Acadm	ACAT1
	AP2S1	Acot13	ACLY
	ARRB1	Acsl1	ACO1
	ATP12A	Actn3	ACO2
	ATP1A2	Actr3	ACOT7
	ATP6V0D2	Acyp1	ACP1
	BNC1	Adssl1	ACSL6
	BPIFB1	Aebp1	ACTA1
	BPTF	Ahi1	ACTB
	C14orf166	Akr1b1	ACTBL2
	CAMKV	Akr7a2	ACTG1
	CCDC141	Aldh3a2	ACTN4
	CKMT1A	Aldh5a1	ACTR1A
	CLTCL1	Alg2	ACTR1B
	COL4A6	Anp32a	AGPAT3
	COTL1	Anxa6	AHCY
	CRTAC1	Ap5b1	AK1
	DDX3X	Apex1	AKR1A1
	DHFRL1	Apoa1bp	ALDH1A1
	DMBT1	Apoo	ALDH2
	DMD	Arhgap1	ALDH4A1
	DPYSL5	Arhgdia	ALDOA
	EEF1A1P5	Atp1b3	ALDOC
	EFTUD1	Atp2b4	ANP32B
	ENO3	Atp5e	ANP32E
	ENPEP	Atp5j2	ANXA1
	FAHD2A	Atp5l	ANXA5
	G6PD	Atp6ap2	AP1B1
	GAPDHS	Atp6v1g2	AP2A2
	GAREML	Basp1	AP2B1
	GLTP	Bcat1	AP3D1
	GOSR1	Bdh1	API5
	GUCY2D	Blmh	ARF1
	H1FX	Bri3bp	ARF5
	H2BFS	Bsg	ARL1
	HABP2	Ca14	ARL3
	HBA1	Cacybp	ARL6
	HIST1H2AA	Calb1	ARPC1A
	HIST1H2AD	Cap1	ARPC3
	HIST1H2BL	Cbr1	ARPC4
	HIST2H2BE	Ccar2	ATAD1
	HIST2H3A	Cd47	ATP1A1
	HIST3H2A	Cd81	ATP1A3
	HNRNPA1L2	Cdipt	ATP1B1
	HNRNPH3	Cds2	ATP1B2
	HNRNPR	Cenpi	ATP2A2
	HPCA	Chd4	ATP2B1
	HSP90AB2P	Cirbp	ATP2B2
	HSPA1B	Ckmt1	ATP5A1
	HSPA6	Cmas	ATP5B
	IDH3B	Cnga1	ATP5C1
	IGHA1	Cnpy2	ATP5D
	IGHG1	Cnrip1	ATP5F1
	IGJ	Commd9	ATP5H
	IGKC	Cox4i1	ATP5I
	IGLC6	Cox6a1	ATP5O
	ILK	Cox6c	ATP6V0A1
	KRAS	Cox7a2	ATP6V0D1
	KRT1	Cpt2	ATP6V1A
	KRT6B	Crk	ATP6V1B2
	LIN7C	Crym	ATP6V1C1
	LPHN2	Csde1	ATP6V1D
	LTF	Cul4a	ATP6V1E1
	LYZ	Cuta	ATP6V1F
	MAGOH	Cyb5b	ATP6V1G1
	MRTO4	Cyb5r1	ATP6V1H
	MTCL1	Cyb5r3	AUH
	MUC19	D10jhu81e	BANF1
	MUC5B	Dbi	BBS1
	MYOG	Dcps	C2CD2L
	NBEAL2	Ddah1	CA2
	NCOR2	Ddt	CACNA2D2
	NEB	Ddx21	CADM1
	NME2	Ddx3y	CADM2
	PCDHGA12	Decr1	CADPS
	PIGR	Dhfr	CALB2
	PIK3R2	Dlg2	CALM3
	PPCDC	Dnah5	CALR
	PRG2	Dnaja2	CAMK2B
	PRKCA	Dnpep	CAMK2D
	RAB5B	Dpm3	CAND1
	RAC1	Drg2	CANX
	RAP1A	Dynlrb1	CAPZA2
	RDH14	Echs1	CAPZB
	RPLP0P6	Eci1	CBX3
	RPS5	Eef1a1	CCDC126
	RRAGC	Eef1b	CCT2
	S100A8	Eif1	CCT3
	SARDH	Eif3b	CCT4
	SEMG1	Erp29	CCT5
	SEMG2	Etfb	CCT6A
	SLC25A31	Fahd2	CCT7
	SLC25A6	Fam213a	CCT8
	SMC6	Farsb	CDC42
	SNRPN	Fdps	CFL1
	SPG11	Fndc3c1	CISD1
	SRRM3	Fundc2	CKAP4
	SRSF6	Gbas	CKB
	SUCLG2	Gnaz	CLTC
	TMPRSS7	Gng4	COL4A1
	TOP2A	Gng7	COL4A2
	TRAV18	Gpr39	COL4A3
	TUBB	Grpel1	COPA
	TUBB8	Gsta4	COPS3
	UNC119B	Gstm1	COPS4
	VAPB	Gstp1	COX5A
		Gtf2i	COX6B1
		Gucy2e	CP
		Hadh	CPLX4
		Hadha	CREBZF
		Hadhb	CRMP1
		Hba	CROCC
		Hbb-B1	CRX
		Hdac1	CRYAA
		Hibch	CRYAB
		Higd1a	CRYBA1
		Hint1	CRYBB2
		Hist1h1a	CS
		Hist1h1c	CSE1L
		Hist1h1d	CTBP2
		Hist1h2ah	CUL5
		Hist1h2bp	CYC1
		Hist1h3b	CYCS
		Hist2h2ac	CYFIP2
		Hist3h2ba	DAD1
		Hmgcl	DDAH2
		Hnrnpa1	DDB1
		Hnrnpab	DDOST
		Hras	DDX1
		Hsd17b10	DDX17
		Hsd17b12	DDX39B
		Hsdl1	DDX5
		Hspa1a	DEK
		Htatsf1	DGKE
		Hyou1	DHX9
		Iars2	DLAT
		Idh2	DLD
		Igsf8	DLST
		Impg1	DMXL2
		Impg2	DNAJC5
		Isoc2a	DNM1
		Kcnb1	DNM2
		Krt76	DNM3
		Lancl2	DPYSL2
		Lrpprc	DPYSL3
		Lta4h	DPYSL4
		Lyz1	DSTN
		Magohb	DYNC1H1
		Me1	DYNC1LI1
		Me2	DYNLL2
		Mettl21a	EEF1A2
		Mgarp	EEF1G
		Mgll	EEF2
		Mp68	EFTUD2
		Mpp4	EIF3E
		Mtatp8	EIF4A1
		Mtch2	EIF5A
		Mtco2	ELAVL1
		Mt-Cyb	ENO1
		Mtnd3	ENO2
		Mtpn	ENOPH1
		Nadk2	EPB41L2
		Nap1l4	ERH
		Nars	ERLIN2
		Ncald	ESD
		Ncdn	ETFA
		Ndufa10	EVPL
		Ndufa11	FAIM
		Ndufa13	FAM169A
		Ndufa2	FARSA
		Ndufa8	FASN
		Ndufa9	FH
		Ndufab1	FIS1
		Ndufb1	FKBP1A
		Ndufb10	FSCN1
		Ndufb2	GANAB
		Ndufb4	GAPDH
		Ndufb5	GARS
		Ndufb6	GDI1
		Ndufb9	GDI2
		Ndufc2	GLO1
		Negr1	GLRX3
		Nek1	GLRX5
		Nf1	GLS
		Nipsnap1	GLUD1
		Nme1	GLUL
		Nt5e	GMFB
		Ntm	GNA11
		Nudt18	GNAI1
		Opn1mw	GNAI2
		Opn1sw	GNAO1
		Ostc	GNAQ
		Oxct1	GNAS
		Paics	GNAT1
		Parp12	GNB1
		Pcyox1	GNB2
		Pde6d	GNB2L1
		Pde6g	GNB3
		Pdxk	GNB5
		Pfas	GNG2
		Pfn1	GNGT1
		Pgm2l1	GOT1
		Phpt1	GOT2
		Ppa1	GPI
		Ppdpf	GPM6A
		Ppid	GPM6B
		Ppp2r2b	GRK1
		Prdx2	GSTM5
		Prkacb	GUCY1B3
		Prkcb	GUK1
		Prom1	H1F0
		Psmb1	H2AFV
		Psmd7	H2AFY
		Ptges2	H2AFY2
		Ptrh2	H3F3A
		Qdpr	HACD3
		Rab1a	HDHD2
		Rab5a	HIBADH
		Rac2	HINT2
		Rap1b	HIST1H1B
		Rbp3	HIST1H1E
		Reep6	HIST1H3A
		Rhot2	HIST1H4A
		Rom1	HIST2H2AB
		Rpl14	HK1
		Rpl6	HK2
		Rplp0	HMGB1
		Rplp1	HMGB2
		Rpn2	HNRNPA0
		Rps11	HNRNPA2B1
		Rtraf	HNRNPA3
		Samm50	HNRNPC
		Scamp5	HNRNPD
		Sdhc	HNRNPF
		Slc16a1	HNRNPH1
		Slc38a3	HNRNPK
		Slc6a11	HNRNPL
		Slitrk1	HNRNPM
		Smarca5	HNRNPU
		Snrpb	HNRNPUL2
		Sod1	HP1BP3
		Spr	HPRT1
		Srsf4	HSP90AA1
		Ssb	HSP90AB1
		Ssr4	HSP90B1
		Ssrp1	HSPA12A
		Stoml2	HSPA1L
		Synpr	HSPA4
		Tf	HSPA4L
		Thrap3	HSPA5
		Thy1	HSPA8
		Tmem109	HSPA9
		Tmem14c	HSPD1
		Tmem256	HSPE1
		Tomm22	HSPG2
		Top1	IDH1
		Topaz1	IDH3A
		Tpt1	IDH3G
		Ttn	IER3IP1
		Tubb5	ILF2
		Txn	IMMT
		Unc119	IMPA1
		Uqcr11	IMPDH1
		Uqcrb	INPP1
		Uqcrh	IPO5
		Vapa	IPO7
		Vars	KATNAL2
		Vcl	KIF5C
		Wars	KPNB1
		Wbscr16	LAMTOR4
		Xpo5	LDHA
		Ythdc2	LDHB
		Zdbf2	LGALSL
			LMNB1
			LRRC59
			LSAMP
			LSM5
			MAP1B
			MAPRE3
			MATR3
			MDH1
			MDH2
			MIF
			MINOS1
			MPC1
			MPDU1
			MPP2
			MSI1
			MSI2
			MTX2
			MYEF2
			MYH10
			MYH11
			MYL6
			MYO5A
			MYO6
			NAP1L1
			NAPA
			NCAM1
			NCAM2
			NCL
			NDRG2
			NDUFA12
			NDUFA4
			NDUFA6
			NDUFB7
			NDUFB8
			NDUFS1
			NDUFS2
			NDUFS3
			NDUFS8
			NDUFV1
			NDUFV2
			NOP56
			NOP58
			NPEPPS
			NPM1
			NPTN
			NSF
			OAT
			OGDH
			P4HB
			PAFAH1B2
			PAFAH1B3
			PARK7
			PCBP1
			PCBP2
			PCBP3
			PDC
			PDE6A
			PDE6B
			PDHA1
			PDHB
			PDIA3
			PDIA6
			PDXP
			PEA15
			PEBP1
			PFKL
			PFKM
			PFKP
			PFN2
			PGAM1
			PGD
			PGK1
			PGM1
			PGRMC1
			PHB
			PHB2
			PITPNA
			PKM
			PPIA
			PPIB
			PPME1
			PPP1CC
			PPP1R7
			PPP2CA
			PPP2R1A
			PRDX1
			PRDX3
			PRDX4
			PRDX5
			PRDX6
			PRKACA
			PRKAR2A
			PRKAR2B
			PRPF8
			PRPH2
			PRPSAP2
			PSAP
			PSIP1
			PSMA2
			PSMA3
			PSMA4
			PSMA6
			PSMA7
			PSMB2
			PSMB3
			PSMB5
			PSMB6
			PSMC4
			PSMC6
			PSMD1
			PSMD11
			PSMD2
			PSMD3
			PSMD6
			PSMD8
			PTBP2
			PTGES3
			PTMA
			PTMS
			PURA
			PURB
			PYGB
			PYGM
			RAB10
			RAB11B
			RAB14
			RAB18
			RAB1B
			RAB2A
			RAB3A
			RAB3D
			RAB6B
			RAB7A
			RAB8A
			RALA
			RAN
			RANBP1
			RARS2
			RBM39
			RCN2
			RCVRN
			RDH12
			RGS9
			RHO
			RHOA
			RHOT1
			RLBP1
			RNPS1
			ROGDI
			RPL10A
			RPL11
			RPL12
			RPL13
			RPL15
			RPL18
			RPL18A
			RPL22
			RPL23
			RPL23A
			RPL24
			RPL27
			RPL30
			RPL31
			RPL35
			RPL38
			RPL4
			RPL7
			RPL7A
			RPL9
			RPLP2
			RPN1
			RPS10
			RPS13
			RPS15A
			RPS16
			RPS18
			RPS2
			RPS20
			RPS23
			RPS24
			RPS26
			RPS27
			RPS3
			RPS3A
			RPS4X
			RPS6
			RPS7
			RPS8
			RPS9
			RS1
			RTN1
			RTN3
			RTN4
			SAG
			SCGN
			SDHA
			SDHB
			SDHD
			SEC22B
			SEC61B
			SEPT5
			SEPT7
			SET
			SF3B1
			SF3B3
			SFN
			SFPQ
			SFXN3
			SFXN5
			SH3BGRL2
			SH3GL2
			SKP1
			SLC12A5
			SLC1A2
			SLC1A3
			SLC25A11
			SLC25A12
			SLC25A13
			SLC25A22
			SLC25A3
			SLC25A4
			SLC25A5
			SLC2A1
			SLC32A1
			SLC3A2
			SLC6A1
			SNAP25
			SNAP91
			SNCB
			SNRNP200
			SNRPD1
			SNRPD2
			SNRPD3
			SNRPE
			SNRPF
			SNRPG
			SOD2
			SPTAN1
			SPTBN1
			SRRM1
			SRSF1
			SRSF2
			SRSF3
			SRSF7
			STRBP
			STX1B
			STX3
			STXBP1
			SUCLA2
			SUCLG1
			SV2A
			SV2B
			SYNCRIP
			SYNGR1
			SYNJ1
			SYP
			SYT1
			TAGLN3
			TALDO1
			TARDBP
			TCP1
			TFRC
			THOP1
			TIMM44
			TKT
			TMED10
			TMEM33
			TMEM65
			TMX2
			TNPO1
			TOMM70A
			TOP2B
			TPI1
			TPPP
			TRA2A
			TRIM28
			TSN
			TUBA1A
			TUBA1B
			TUBA4A
			TUBB2A
			TUBB2B
			TUBB3
			TUBB4A
			TUBB4B
			TUBB6
			TUFM
			TULP1
			U2AF1L4
			UBA1
			UBA2
			UBA52
			UBE2L3
			UBE2N
			UGGT1
			UQCR10
			UQCRC1
			UQCRC2
			UQCRFS1
			UQCRQ
			USMG5
			USP5
			VAMP2
			VAT1L
			VCP
			VDAC1
			VDAC2
			VDAC3
			VIM
			VMA21
			VPS35
			VSNL1
			WDR1
			XPO1
			YARS
			YWHAB
			YWHAE
			YWHAG
			YWHAH
			YWHAQ
			YWHAZ
