# Supplementary material for: Bioenergetic shift and actin cytoskeleton remodelling as acute vascular adaptive mechanisms to angiotensin II in murine retina and ophthalmic artery
Source: Redox Biol. 2020 May 29;34:101597. doi: 10.1016/j.redox.2020.101597 (PMC7327981; doi:10.1016/j.redox.2020.101597)
Supplement: Multimedia component 3 [file mmc3.xlsx]

## Sheet: DEP Retina
Protein ID	Protein name	Gene name	Student's T-test p-value	Student's T-test Difference	Regulation
P24622	Alpha-crystallin A chain	Cryaa	0.000271829	-7.0808	Down-regulation
P23927	Alpha-crystallin B chain	Cryab	0.000387988	-7.07597	Down-regulation
P62696	Beta-crystallin B2	Crybb2	0.000349144	-4.58614	Down-regulation
Q99962	Endophilin-A1	SH3GL2	0.00561647	-3.28319	Down-regulation
P56382	ATP synthase subunit epsilon, mitochondrial	Atp5e	0.0453829	-3.07145	Down-regulation
O00459	Phosphatidylinositol 3-kinase regulatory subunit beta	PIK3R2	0.00143181	-3.06928	Down-regulation
Q9R0P5	Destrin	Dstn	0.00275136	-2.4913	Down-regulation
P24527	Leukotriene A-4 hydrolase	Lta4h	0.00347659	-1.98384	Down-regulation
Q5XG69	Soluble lamin-associated protein of 75 kDa	Fam169a	0.0113552	-1.92995	Down-regulation
Q99L43	Phosphatidate cytidylyltransferase 2	Cds2	0.0016015	-1.90231	Down-regulation
Q9CZM2	60S ribosomal protein L15	Rpl15	0.0029424	-1.86923	Down-regulation
O35295	Transcriptional activator protein Pur-beta	Purb	0.00674994	-1.80848	Down-regulation
P62889	60S ribosomal protein L30	Rpl30	0.0260003	-1.58691	Down-regulation
P70404	Isocitrate dehydrogenase [NAD] subunit gamma 1, mitochondrial	Idh3g	0.0442285	-1.56611	Down-regulation
P08752	Guanine nucleotide-binding protein G(i) subunit alpha-2	Gnai2	0.0172395	-1.5359	Down-regulation
P47911	60S ribosomal protein L6	Rpl6	0.0108183	-1.39432	Down-regulation
P19096	Fatty acid synthase	Fasn	0.00139351	-1.39088	Down-regulation
P49722	Proteasome subunit alpha type-2	Psma2	0.00594439	-1.3418	Down-regulation
P47857	ATP-dependent 6-phosphofructokinase, muscle type	Pfkm	0.000474164	-1.31211	Down-regulation
P05132	cAMP-dependent protein kinase catalytic subunit alpha	Prkaca	0.0110834	-1.27825	Down-regulation
P60335	Poly(rC)-binding protein 1	Pcbp1	0.0290203	-1.26593	Down-regulation
Q9WUA3	ATP-dependent 6-phosphofructokinase, platelet type	Pfkp	0.00431586	-1.14014	Down-regulation
Q9DCJ5	NADH dehydrogenase [ubiquinone] 1 alpha subcomplex subunit 8	Ndufa8	0.0189957	-1.13219	Down-regulation
P62317	Small nuclear ribonucleoprotein Sm D2	Snrpd2	0.0329923	-1.13014	Down-regulation
O88569	Heterogeneous nuclear ribonucleoproteins A2/B1	Hnrnpa2b1	0.0378495	-1.09662	Down-regulation
P49194	Retinol-binding protein 3	Rbp3	0.0189822	-1.03276	Down-regulation
Q99PV0	Pre-mRNA-processing-splicing factor 8	Prpf8	0.0372932	-0.955125	Down-regulation
Q91YQ5	Dolichyl-diphosphooligosaccharide--protein glycosyltransferase subunit 1	Rpn1	0.0367154	-0.915885	Down-regulation
Q8BG39	Synaptic vesicle glycoprotein 2B	Sv2b	0.0208363	-0.826266	Down-regulation
C0HKE9	Histone H2A type 1-H	Hist1h2ah	0.0462525	-0.789162	Down-regulation
Q8R5M8	Cell adhesion molecule 1	Cadm1	0.00365308	-0.779453	Down-regulation
P12382	ATP-dependent 6-phosphofructokinase, liver type	Pfkl	0.00428118	-0.77155	Down-regulation
Q7L0J3	Synaptic vesicle glycoprotein 2A	SV2A	0.00811599	-0.768789	Down-regulation
P99028	Cytochrome b-c1 complex subunit 6, mitochondrial	Uqcrh	0.0444615	-0.750327	Down-regulation
Q8CJ40	Rootletin	Crocc	0.030486	-0.733388	Down-regulation
P63027	Vesicle-associated membrane protein 2	VAMP2	0.020954	-0.723281	Down-regulation
Q78IK2	Up-regulated during skeletal muscle growth protein 5	Usmg5	0.0311927	-0.722048	Down-regulation
P97351	40S ribosomal protein S3a	Rps3a	0.00493431	-0.668017	Down-regulation
Q9D0K2	Succinyl-CoA:3-ketoacid coenzyme A transferase 1, mitochondrial	Oxct1	0.0272405	-0.633354	Down-regulation
O35600	Retinal-specific ATP-binding cassette transporter	Abca4	0.0106064	-0.605581	Down-regulation
Q60931	Voltage-dependent anion-selective channel protein 3	Vdac3	0.0389968	-0.587882	Down-regulation
O94925	Glutaminase kidney isoform, mitochondrial	GLS	0.0184424	-0.583475	Down-regulation
Q8K4Z3	NAD(P)H-hydrate epimerase	Apoa1bp	0.0225919	-0.574169	Down-regulation
P12970	60S ribosomal protein L7a	Rpl7a	0.0307737	-0.543832	Down-regulation
P62962	Profilin-1	Pfn1	0.0393776	-0.532873	Down-regulation
Q8BHN3	Neutral alpha-glucosidase AB	Ganab	0.00395045	-0.507409	Down-regulation
P12367	cAMP-dependent protein kinase type II-alpha regulatory subunit	Prkar2a	0.049339	-0.475913	Down-regulation
P43024	Cytochrome c oxidase subunit 6A1, mitochondrial	Cox6a1	0.0375312	-0.475283	Down-regulation
P23440	Rod cGMP-specific 3,5-cyclic phosphodiesterase subunit beta	Pde6b	0.0385658	-0.471315	Down-regulation
Q9DCX2	ATP synthase subunit d, mitochondrial	Atp5h	0.0210239	-0.449775	Down-regulation
Q91X97	Neurocalcin-delta	Ncald	0.0283642	-0.448727	Down-regulation
Q62261	Spectrin beta chain, non-erythrocytic 1	Sptbn1	0.00774375	-0.43759	Down-regulation
Q99LC5	Electron transfer flavoprotein subunit alpha, mitochondrial	Etfa	0.0253435	-0.436022	Down-regulation
Q6ZQ38	Cullin-associated NEDD8-dissociated protein 1	Cand1	0.0422973	-0.431589	Down-regulation
P25444	40S ribosomal protein S2	Rps2	0.0329866	-0.408286	Down-regulation
Q9CQA3	Succinate dehydrogenase [ubiquinone] iron-sulfur subunit, mitochondrial	Sdhb	0.0152618	-0.403369	Down-regulation
P05213	Tubulin alpha-1B chain	Tuba1b	0.0111072	-0.371409	Down-regulation
P58252	Elongation factor 2	Eef2	0.00211539	-0.370752	Down-regulation
P98160	Basement membrane-specific heparan sulfate proteoglycan core protein	HSPG2	0.0407274	-0.333778	Down-regulation
O35129	Prohibitin-2	Phb2	0.0212614	-0.323941	Down-regulation
P24549	Retinal dehydrogenase 1	Aldh1a1	0.0260961	-0.322758	Down-regulation
Q99P72	Reticulon-4	Rtn4	0.040725	-0.318415	Down-regulation
P15880	40S ribosomal protein S2	RPS2	0.0228583	-0.314044	Down-regulation
Q99L13	3-hydroxyisobutyrate dehydrogenase, mitochondrial	Hibadh	0.0445243	-0.292176	Down-regulation
P17427	AP-2 complex subunit alpha-2	Ap2a2	0.0303505	-0.267693	Down-regulation
Q68FD5	Clathrin heavy chain 1	Cltc	0.0203879	-0.262279	Down-regulation
Q99KI0	Aconitate hydratase, mitochondrial	Aco2	0.0129577	-0.257424	Down-regulation
P52272	Heterogeneous nuclear ribonucleoprotein M	HNRNPM	0.0128465	-0.153432	Down-regulation
Q9D6R2	Isocitrate dehydrogenase [NAD] subunit alpha, mitochondrial	Idh3a	0.0449301	0.247908	Up-regulation
P19157	Glutathione S-transferase P 1	Gstp1	0.000979494	0.275457	Up-regulation
P41216	Long-chain-fatty-acid--CoA ligase 1	Acsl1	0.0241593	0.295104	Up-regulation
P00505	Aspartate aminotransferase, mitochondrial	GOT2	0.0153663	0.330928	Up-regulation
P15409	Rhodopsin	Rho	0.0222316	0.33205	Up-regulation
P08238	Heat shock protein HSP 90-beta	HSP90AB1	0.0376691	0.335649	Up-regulation
Q8C854	Myelin expression factor 2	Myef2	0.023818	0.341424	Up-regulation
P49368	T-complex protein 1 subunit gamma	CCT3	0.00486955	0.401889	Up-regulation
P51150	Ras-related protein Rab-7a	Rab7a	0.00211367	0.426415	Up-regulation
P20612	Guanine nucleotide-binding protein G(t) subunit alpha-1	Gnat1	0.0303112	0.427828	Up-regulation
Q9Z1G4	V-type proton ATPase 116 kDa subunit a isoform 1	Atp6v0a1	0.036492	0.446644	Up-regulation
P10852	4F2 cell-surface antigen heavy chain	Slc3a2	0.014074	0.467787	Up-regulation
Q922R8	Protein disulfide-isomerase A6	Pdia6	0.00608064	0.468273	Up-regulation
P14733	Lamin-B1	Lmnb1	0.0372896	0.477271	Up-regulation
Q8VE97	Serine/arginine-rich splicing factor 4	Srsf4	0.0380682	0.486447	Up-regulation
Q8VH51	RNA-binding protein 39	Rbm39	0.0157566	0.494807	Up-regulation
P10809	60 kDa heat shock protein, mitochondrial	HSPD1	0.0453874	0.506552	Up-regulation
P62987	Ubiquitin-60S ribosomal protein L40	UBA52	0.0427128	0.511976	Up-regulation
Q8BH59	Calcium-binding mitochondrial carrier protein Aralar1	Slc25a12	0.0279761	0.528165	Up-regulation
O70456	14-3-3 protein sigma	Sfn	0.0265939	0.555655	Up-regulation
P49821	NADH dehydrogenase [ubiquinone] flavoprotein 1, mitochondrial	NDUFV1	0.0112191	0.570836	Up-regulation
P61294	Ras-related protein Rab-6B	Rab6b	0.0108535	0.627135	Up-regulation
Q61990	Poly(rC)-binding protein 2	Pcbp2	0.00151801	0.634974	Up-regulation
P61088	Ubiquitin-conjugating enzyme E2 N	UBE2N	0.0399462	0.640079	Up-regulation
Q9Y639	Neuroplastin	NPTN	0.0307207	0.680681	Up-regulation
Q9ES97	Reticulon-3	Rtn3	0.0246138	0.778431	Up-regulation
Q9CZU6	Citrate synthase, mitochondrial	Cs	0.0173017	0.798567	Up-regulation
Q8BVI4	Dihydropteridine reductase	Qdpr	0.00599346	0.84552	Up-regulation
Q15907	Ras-related protein Rab-11B	RAB11B	0.00763987	0.855483	Up-regulation
P62269	40S ribosomal protein S18	RPS18	0.0334626	0.915475	Up-regulation
Q60597	2-oxoglutarate dehydrogenase, mitochondrial	Ogdh	0.000431833	0.928735	Up-regulation
P31930	Cytochrome b-c1 complex subunit 1, mitochondrial	UQCRC1	0.0410212	0.931268	Up-regulation
P59999	Actin-related protein 2/3 complex subunit 4	Arpc4	0.0348471	1.07473	Up-regulation
P35980	60S ribosomal protein L18	Rpl18	0.0030459	1.14949	Up-regulation
Q64520	Guanylate kinase	Guk1	0.0048489	1.21435	Up-regulation
O55022	Membrane-associated progesterone receptor component 1	Pgrmc1	0.000207488	1.7215	Up-regulation
P24472	Glutathione S-transferase A4	Gsta4	4.86994e-05	2.71622	Up-regulation
A6NIH7	Protein unc-119 homolog B	UNC119B	0.0354854	3.47395	Up-regulation
B2RR83	Probable ATP-dependent RNA helicase YTHDC2	Ythdc2	0.0340357	4.03104	Up-regulation
